# Supplementary material for: Applying the Quadrant Method for Pumping‐Trace Metal Correlations in Variable Time, Low‐Data Systems
Source: Ground Water. 2024 Dec 20;63(2):256–64. doi: 10.1111/gwat.13458 (PMC11875045; doi:10.1111/gwat.13458)
Supplement: Supplementary file 2 — Data S1. Downloadable file including the full source code for the Quadrant correlation method and raw data files used to create the plots shown in the manuscript. [file GWAT-63-256-s002.zip]

Archive with 6 entries (6 files):
- _SuppInfo_ReadMe.csv
- all_comp.csv
- field_data_2021.csv
- Norman NWIS wells.csv
- total_flows_daily.csv
- WellRead_All.csv
