# Supplementary material for: Applying the Quadrant Method for Pumping‐Trace Metal Correlations in Variable Time, Low‐Data Systems
Source: Ground Water. 2024 Dec 20;63(2):256–64. doi: 10.1111/gwat.13458 (PMC11875045; doi:10.1111/gwat.13458)
Supplement: Supplementary file 2 — Data S1. Downloadable file including the full source code for the Quadrant correlation method and raw data files used to create the plots shown in the manuscript. [file GWAT-63-256-s002.zip › _SuppInfo_ReadMe.csv]

File name	used as input for R code	description
_Supporting_info_text_and_figs.pdf	N	Contains Appendices S1 and S2, Figures S1-S7
all_comp.csv	Y
calculated_parameters_full.xlsx	Y	Database of all physical and chemical parameters from study wells used in calculations
field_data_2021.csv	N	Chemical data for groundwater samples collected by the lead author determined specifically for this study
metal_pumping_correlations.R		R code that takes included input groundwater files, calculates quadrant correlation metric, and outputs graphics shown in manuscript.
Norman NWIS wells.csv	N	List of all study wells with their USGS NWIS database codes
norman_well_map.tif	N	Spatial distribution of study wells
QuadCorrHydrogeo_0.1.0.tar.gz		R Package containing code for Quadrant Correlation metric calculation
total_flows_daily.csv	Y	Daily well pumping values
Well Screens.xlsx	N	List of screened intervals used in this study
WellRead_All.csv	Y	additional total well flow information from pre-2020
