# Supplementary material for: Applying the Quadrant Method for Pumping‐Trace Metal Correlations in Variable Time, Low‐Data Systems
Source: Ground Water. 2024 Dec 20;63(2):256–64. doi: 10.1111/gwat.13458 (PMC11875045; doi:10.1111/gwat.13458)
Supplement: Supplementary file 2 — Data S1. Downloadable file including the full source code for the Quadrant correlation method and raw data files used to create the plots shown in the manuscript. [file GWAT-63-256-s002.zip › all_comp.csv]

Auto Number	Sample ID	Source	parameter	Location Code	Results	Units	Analysis Date	Collection Date	Collection Time	Comments	PWS ID	F13
104	514609	WELL 33	BARIUM	WL034	<2.0	ug/L	2012-02-16	2012-02-07	12:40
105	515131	WELL #5 AND 1MG CLEARWELL	ARSENIC	POE03	<2.0	ug/L	2012-03-06	2012-02-28	9:30	Cl2=3.0 mg/L
106	514508	WELL 57	URANIUM	WL058	8.1	ug/L	2012-02-16	2012-02-07	8:10
107	514509	WELL 56	URANIUM	WL057	6.6	ug/L	2012-02-16	2012-02-07	8:30
108	514510	WELL 48	URANIUM	WL051	13.7	ug/L	2012-02-16	2012-02-07	10:50
109	514511	WELL 20	URANIUM	WL017	10.7	ug/L	2012-02-16	2012-02-07	12:00
110	514512	WELL 3A	URANIUM	WL042	8.9	ug/L	2012-02-16	2012-02-07	12:55
111	514513	WELL 31	URANIUM	WL030	9.6	ug/L	2012-02-16	2012-02-07	12:30
113	515689	WELL 39	ARSENIC	WL040	10.5	ug/L	2012-03-19	2012-03-12	8:10
116	515688	WELL 20	ARSENIC	WL017	3.5	ug/L	2012-03-19	2012-03-12	11:20
117	515699	WELL 35, 36, 37	URANIUM	POE02	5.6	ug/L	2012-03-26	2012-03-12	11:00
118	515700	WELL 2	URANIUM	WL003	23.9	ug/L	2012-03-26	2012-03-12	8:20
119	515701	WELL 34	URANIUM	WL035	6.8	ug/L	2012-03-26	2012-03-12	8:50
120	515702	WELL 39	URANIUM	WL040	17	ug/L	2012-03-26	2012-03-12	8:10
122	514508	WELL 57	GROSS ALPHA	WL058	12.87	pCi/L	2012-03-15	2012-02-07	8:10
123	514508	WELL 57	GROSS BETA	WL058	4.945	pCi/L	2012-03-15	2012-02-07	8:10
124	514508	WELL 57	RADIUM 226	WL058	0.296	pCi/L	2012-03-08	2012-02-07	8:10
125	514508	WELL 57	RADIUM 228	WL058	<0.334	pCi/L	2012-03-13	2012-02-07	8:10
126	514509	WELL 56	GROSS ALPHA	WL057	9.332	pCi/L	2012-03-15	2012-02-07	8:30
127	514509	WELL 56	GROSS BETA	WL057	4.744	pCi/L	2012-03-15	2012-02-07	8:30
128	514509	WELL 56	RADIUM 226	WL057	<0.501	pCi/L	2012-03-09	2012-02-07	8:30
129	514509	WELL 56	RADIUM 228	WL057	<0.316	pCi/L	2012-03-13	2012-02-07	8:30
130	514513	WELL 31	GROSS ALPHA	WL030	17.97	pCi/L	2012-03-15	2012-02-07	12:30
131	514513	WELL 31	GROSS BETA	WL030	4.586	pCi/L	2012-03-15	2012-02-07	12:30
132	514513	WELL 31	RADIUM 226	WL030	<0.470	pCi/L	2012-03-09	2012-02-07	12:30
133	514513	WELL 31	RADIUM 228	WL030	0.365	pCi/L	2012-03-13	2012-02-07	12:30
134	514512	WELL 3A	GROSS BETA	WL042	11.93	pCi/L	2012-03-15	2012-02-07	12:55
135	514512	WELL 3A	GROSS BETA	WL042	5.417	pCi/L	2012-03-15	2012-02-07	12:55
136	514512	WELL 3A	RADIUM 226	WL042	0.523	pCi/L	2012-03-09	2012-02-07	12:55
137	514512	WELL 3A	RADIUM 228	WL042	<0.341	pCi/L	2012-03-13	2012-02-07	12:55
138	514511	WELL 20	GROSS ALPHA	WL017	16.15	pCi/L	2012-03-15	2012-02-07	12:00
139	514511	WELL 20	GROSS BETA	WL017	9.54	pCi/L	2012-03-15	2012-02-07	12:00
140	514511	WELL 20	RADIUM 226	WL017	<0.514	pCi/L	2012-03-09	2012-02-07	12:00
141	514511	WELL 20	RADIUM 228	WL017	0.446	pCi/L	2012-03-13	2012-02-07	12:00
142	514510	WELL 48	GROSS ALPHA	WL051	23.26	pCi/L	2012-03-15	2012-02-07	10:50
143	514510	WELL 48	GROSS BETA	WL051	8.696	pCi/L	2012-03-15	2012-02-07	10:50
144	514510	WELL 48	RADIUM 226	WL051	<0.421	pCi/L	2012-03-09	2012-02-07	10:50
145	514510	WELL 48	RADIUM 228	WL051	<0.342	pCi/L	2012-03-13	2012-02-07	10:50
146	516060	WELL 6	URANIUM	WL027	27.9	ug/L	2012-04-06	2012-03-14	7:30
147	515687	WELL 2	ARSENIC	WL003	<2.0	ug/L	2012-03-27	2012-03-12	8:20
148	517399	WELL 33	ARSENIC	WL034	8.7	ug/L	2012-04-25	2012-04-24	15:00
150	515699	WELL 35, 36, 37	GROSS ALPHA	POE02	9.643	pCi/L	2012-03-21	2012-03-12	11:00
151	515699	WELL 35, 36, 37	GROSS BETA	POE02	4.431	pCi/L	2012-03-21	2012-03-12	11:00
152	515699	WELL 35, 36, 37	RADIUM 226	POE02	0.525	pCi/L	2012-04-09	2012-03-12	11:00
153	515699	WELL 35, 36, 37	RADIUM 228	POE02	0.362	pCi/L	2012-04-09	2012-03-12	11:00
154	515702	WELL 39	GROSS ALPHA	WL040	19.07	pCi/L	2012-03-22	2012-03-12	8:10
155	515702	WELL 39	GROSS BETA	WL040	4.804	pCi/L	2012-03-22	2012-03-12	8:10
156	515702	WELL 39	RADIUM 226	WL040	<0.481	pCi/L	2012-04-10	2012-03-12	8:10
157	515702	WELL 39	RADIUM 228	WL040	<0.488	pCi/L	2012-04-10	2012-03-12	8:10
158	515700	WELL 2	GROSS ALPHA	WL003	32.54	pCi/L	2012-03-22	2012-03-12	8:20	>MCL begin quarterly sampling
159	515700	WELL 2	GROSS BETA	WL003	8.268	pCi/L	2012-03-22	2012-03-12	8:20
160	515700	WELL 2	RADIUM 226	WL003	0.684	pCi/L	2012-04-10	2012-03-12	8:20
161	515700	WELL 2	RADIUM 228	WL003	<0.308	pCi/L	2012-04-10	2012-03-12	8:20
162	515701	WELL 34	GROSS ALPHA	WL035	12.82	pCi/L	2012-03-22	2012-03-12	8:50
163	515701	WELL 34	GROSS BETA	WL035	4.416	pCi/L	2012-03-22	2012-03-12	8:50
164	515701	WELL 34	RADIUM 226	WL035	<0.454	pCi/L	2012-04-10	2012-03-12	8:50
165	515701	WELL 34	RADIUM 228	WL035	<0.481	pCi/L	2012-04-10	2012-03-12	8:50
166	516030	WELL 6	GROSS ALPHA	WL027	45.26	pCi/L	2012-04-11	2012-03-14	7:30	>MCL begin quarterly sampling
167	516030	WELL 6	GROSS BETA	WL027	10.18	pCi/L	2012-04-11	2012-03-14	7:30
168	516030	WELL 6	RADIUM 226	WL027	<0.441	pCi/L	2012-04-11	2012-03-14	7:30
169	516030	WELL 6	RADIUM 228	WL027	<0.372	pCi/L	2012-04-11	2012-03-14	7:30
170	517441	WELL 2	URANIUM	WL003	17.1	ug/L	2012-05-09	2012-03-24	7:55
171	517436	WELL 3A	URANIUM	WL042	9.3	ug/L	2012-05-09	2012-03-24	8:15
172	517442	WELL 20	URANIUM	WL017	9	ug/L	2012-05-09	2012-04-24	9:30
173	517438	WELL 48	URANIUM	WL051	14.7	ug/L	2012-05-09	2012-03-24	13:40
174	517439	WELL 51	URANIUM	WL053	8.4	ug/L	2012-05-09	2012-03-24	14:40
175	517437	WELL 52	URANIUM	WL054	18.1	ug/L	2012-05-09	2012-03-24	14:15
176	517429	WELL 54	URANIUM	WL055	7.1	ug/L	2012-05-09	2012-03-24	11:30
177	517431	WELL 55	URANIUM	WL056	5.5	ug/L	2012-05-09	2012-03-24	10:25
178	517430	WELL 56	URANIUM	WL057	5.3	ug/L	2012-05-09	2012-03-24	12:15
179	517432	WELL 57	URANIUM	WL058	7.1	ug/L	2012-05-09	2012-03-24	12:40
180	517434	WELL 58	URANIUM	WL059	5.6	ug/L	2012-05-09	2012-03-24	13:20
181	517433	WELL 59	URANIUM	WL060	4.9	ug/L	2012-05-09	2012-03-24	11:45
182	517435	WELL 60	URANIUM	WL061	7.8	ug/L	2012-05-09	2012-03-24	10:50
183	517440	WELL 61	URANIUM	WL062	6.4	ug/L	2012-05-09	2012-03-24	11:10
283	517429	WELL 54	URANIUM	WL055	7.1	ug/L	2012-05-09	2012-04-24	11:30
284	517430	WELL 56	URANIUM	WL057	5.3	ug/L	2012-05-09	2012-04-24	12:15
285	517431	WELL 55	URANIUM	WL056	5.5	ug/L	2012-05-09	2012-04-24	10:25
286	517432	WELL 57	URANIUM	WL058	7.1	ug/L	2012-05-09	2012-04-24	12:40
287	517433	WELL 59	URANIUM	WL060	4.9	ug/L	2012-05-09	2012-04-24	11:45
288	517434	WELL 58	URANIUM	WL059	5.6	ug/L	2012-05-09	2012-04-24	13:20
289	517435	WELL 60	URANIUM	WL061	7.8	ug/L	2012-05-09	2012-04-24	10:50
290	517436	WELL 3A	URANIUM	WL042	9.3	ug/L	2012-05-09	2012-04-24	8:15
291	517437	WELL 52	URANIUM	WL054	18.1	ug/L	2012-05-09	2012-04-24	14:15
292	517438	WELL 48	URANIUM	WL051	14.7	ug/L	2012-05-09	2012-04-24	13:40
293	517439	WELL 51	URANIUM	WL053	8.4	ug/L	2012-05-09	2012-04-24	14:40
294	517440	WELL 61	URANIUM	WL062	6.4	ug/L	2012-05-09	2012-04-24	11:10
295	517441	WELL 2	URANIUM	WL003	17.1	ug/L	2012-05-09	2012-04-24	7:55
298	519036	WELL 39	ARSENIC	WL040	9.7	mg/L	2012-06-07	2012-06-07	8:00
301	518742	WELL 49	SODIUM	WL052	79.3	mg/L	2012-06-04	2012-05-25	10:39
302	518742	WELL 49	ARSENIC	WL052	<2.0	ug/L	2012-06-08	2012-05-25	10:39
303	518742	WELL 49	BARIUM	WL052	182	ug/L	2012-06-08	2012-05-25	10:39
304	518742	WELL 49	BERYLLIUM	WL052	<2.0	ug/L	2012-06-08	2012-05-25	10:39
305	518742	WELL 49	CADMIUM	WL052	<2.0	ug/L	2012-06-08	2012-05-25	10:39
306	518742	WELL 49	CHROMIUM	WL052	96.1	ug/L	2012-06-08	2012-05-25	10:39
307	518742	WELL 49	THALLIUM	WL052	<1.0	ug/L	2012-06-08	2012-05-25	10:39
308	518742	WELL 49	NICKLE	WL052	<10.0	ug/L	2012-06-08	2012-05-25	10:39
309	518742	WELL 49	ANTIMONY	WL052	<2.0	ug/L	2012-06-08	2012-05-25	10:39
310	518742	WELL 49	SELENIUM	WL052	<10.0	ug/L	2012-06-08	2012-05-25	10:39
311	518742	WELL 49	MERCURY	WL052	<0.05	ug/L	2012-06-05	2012-05-25	10:39
312	518746	WELL 58	SODIUM	WL059	42.4	mg/L	2012-06-04	2012-05-25	13:30
313	518746	WELL 58	ARSENIC	WL059	<2.0	ug/L	2012-06-08	2012-05-25	13:30
314	518746	WELL 58	BARIUM	WL059	337	ug/L	2012-06-08	2012-05-25	13:30
315	518746	WELL 58	BERYLLIUM	WL059	<2.0	ug/L	2012-06-08	2012-05-25	13:30
316	518746	WELL 58	CADMIUM	WL059	<2.0	ug/L	2012-06-08	2012-05-25	13:30
317	518746	WELL 58	CHROMIUM	WL059	26	ug/L	2012-06-08	2012-05-25	13:30
318	518746	WELL 58	THALLIUM	WL059	<1.0	ug/L	2012-06-08	2012-05-25	13:30
319	518746	WELL 58	NICKLE	WL059	<10.0	ug/L	2012-06-08	2012-05-25	13:30
320	518746	WELL 58	ANTIMONY	WL059	<2.0	ug/L	2012-06-08	2012-05-25	13:30
321	518746	WELL 58	SELENIUM	WL059	<10.0	ug/L	2012-06-08	2012-05-25	13:30
322	518746	WELL 58	MERCURY	WL059	<0.05	ug/L	2012-06-05	2012-05-25	13:30
323	518749	WELL 43	SODIUM	WL045	11.2	ug/L	2012-06-04	2012-05-25	12:23
324	518749	WELL 43	ARSENIC	WL045	<2.0	ug/L	2012-06-08	2012-05-25	12:23
325	518749	WELL 43	BARIUM	WL045	419	ug/L	2012-06-08	2012-05-25	12:23
326	518749	WELL 43	BERYLLIUM	WL045	<2.0	ug/L	2012-06-08	2012-05-25	12:23
327	518749	WELL 43	CADMIUM	WL045	<2.0	ug/L	2012-06-08	2012-05-25	12:23
328	518749	WELL 43	CHROMIUM	WL045	<10.0	ug/L	2012-06-08	2012-05-25	12:23
329	518749	WELL 43	THALLIUM	WL045	<1.0	ug/L	2012-06-08	2012-05-25	12:23
330	518749	WELL 43	NICKLE	WL045	<10.0	ug/L	2012-06-08	2012-05-25	12:23
331	518749	WELL 43	ANTIMONY	WL045	<2.0	ug/L	2012-06-08	2012-05-25	12:23
332	518749	WELL 43	SELENIUM	WL045	<10.0	ug/L	2012-06-08	2012-05-25	12:23
333	518749	WELL 43	MERCURY	WL045	<0.05	ug/L	2012-06-05	2012-05-25	12:23
334	518735	WELL 57	SODIUM	WL058	70.7	mg/L	2012-06-04	2012-05-25	11:45
335	518735	WELL 57	ARSENIC	WL058	3.7	ug/L	2012-06-05	2012-05-25	11:45
336	518735	WELL 57	BARIUM	WL058	244	ug/L	2012-06-05	2012-05-25	11:45
337	518735	WELL 57	BERYLLIUM	WL058	<2.0	ug/L	2012-06-05	2012-05-25	11:45
338	518735	WELL 57	CADMIUM	WL058	<2.0	ug/L	2012-06-05	2012-05-25	11:45
339	518735	WELL 57	CHROMIUM	WL058	47.7	ug/L	2012-06-05	2012-05-25	11:45
340	518735	WELL 57	THALLIUM	WL058	<1.0	ug/L	2012-06-05	2012-05-25	11:45
341	518735	WELL 57	NICKLE	WL058	<10.0	ug/L	2012-06-05	2012-05-25	11:45
342	518735	WELL 57	ANTIMONY	WL058	<2.0	ug/L	2012-06-05	2012-05-25	11:45
343	518735	WELL 57	SELENIUM	WL058	<10.0	ug/L	2012-06-05	2012-05-25	11:45
344	518736	WELL 48	SODIUM	WL051	118	mg/L	2012-06-04	2012-05-25	10:50
345	518736	WELL 48	ARSENIC	WL051	8.6	ug/L	2012-06-05	2012-05-25	10:50
346	518736	WELL 48	BARIUM	WL051	219	ug/L	2012-06-05	2012-05-25	10:50
347	518736	WELL 48	BERYLLIUM	WL051	<2.0	ug/L	2012-06-05	2012-05-25	10:50
348	518736	WELL 48	CADMIUM	WL051	<2.0	ug/L	2012-06-05	2012-05-25	10:50
349	518736	WELL 48	CHROMIUM	WL051	86.6	ug/L	2012-06-05	2012-05-25	10:50
350	518736	WELL 48	THALLIUM	WL051	<1.0	ug/L	2012-06-05	2012-05-25	10:50
351	518736	WELL 48	NICKLE	WL051	<10.0	ug/L	2012-06-05	2012-05-25	10:50
352	518736	WELL 48	ANTIMONY	WL051	<2.0	ug/L	2012-06-05	2012-05-25	10:50
353	518736	WELL 48	SELENIUM	WL051	21.7	ug/L	2012-06-05	2012-05-25	10:50
354	518736	WELL 48	MERCURY	WL051	<0.05	ug/L	2012-06-05	2012-05-25	10:50
355	518735	WELL 57	MERCURY	WL058	<0.05	ug/L	2012-06-05	2012-05-25	11:45
356	517737	WELL #5 AND 1MG CLEARWELL	SODIUM	POE03	24.6	mg/L	2012-06-04	2012-05-25	15:05
357	517737	WELL #5 AND 1MG CLEARWELL	ARSENIC	POE03	<2.0	ug/L	2012-06-05	2012-05-25	15:05
358	517737	WELL #5 AND 1MG CLEARWELL	BARIUM	POE03	121	ug/L	2012-06-05	2012-05-25	15:05
359	517737	WELL #5 AND 1MG CLEARWELL	BERYLLIUM	POE03	<2.0	ug/L	2012-06-05	2012-05-25	15:05
360	517737	WELL #5 AND 1MG CLEARWELL	CADMIUM	POE03	<2.0	mg/L	2012-06-05	2012-05-25	15:05
361	517737	WELL #5 AND 1MG CLEARWELL	CHROMIUM	POE03	<10.0	ug/L	2012-06-05	2012-05-25	15:05
362	517737	WELL #5 AND 1MG CLEARWELL	THALLIUM	POE03	<1.0	ug/L	2012-06-05	2012-05-25	15:05
363	517737	WELL #5 AND 1MG CLEARWELL	NICKLE	POE03	<10.0	ug/L	2012-06-05	2012-05-25	15:05
364	517737	WELL #5 AND 1MG CLEARWELL	ANTIMONY	POE03	<2.0	ug/L	2012-06-05	2012-05-25	15:05
365	517737	WELL #5 AND 1MG CLEARWELL	SELENIUM	POE03	<10.0	ug/L	2012-06-05	2012-05-25	15:05
366	517737	WELL #5 AND 1MG CLEARWELL	MERCURY	POE03	<0.05	ug/L	2012-06-05	2012-05-25	15:05
367	518738	WELL 47	SODIUM	WL050	12.5	mg/L	2012-06-04	2012-05-25	11:06
368	518738	WELL 47	ARSENIC	WL050	<2.0	ug/L	2012-06-05	2012-05-25	11:06
369	518738	WELL 47	BARIUM	WL050	458	ug/L	2012-06-05	2012-05-25	11:06
370	518738	WELL 47	BERYLLIUM	WL050	<2.0	ug/L	2012-06-05	2012-05-25	11:06
371	518738	WELL 47	CADMIUM	WL050	<2.0	ug/L	2012-06-05	2012-05-25	11:06
372	518738	WELL 47	CHROMIUM	WL050	<10.0	ug/L	2012-06-05	2012-05-25	11:06
373	518738	WELL 47	THALLIUM	WL050	<1.0	ug/L	2012-06-05	2012-05-25	11:06
374	518738	WELL 47	NICKLE	WL050	<10.0	ug/L	2012-06-05	2012-05-25	11:06
375	518738	WELL 47	ANTIMONY	WL050	<2.0	ug/L	2012-06-05	2012-05-25	11:06
376	518738	WELL 47	SELENIUM	WL050	<10.0	ug/L	2012-06-05	2012-05-25	11:06
377	518738	WELL 47	MERCURY	WL050	<0.05	ug/L	2012-06-05	2012-05-25	11:06
378	518739	WELL 3A	SODIUM	WL042	49.6	mg/L	2012-06-04	2012-05-25	13:45
379	518739	WELL 3A	ARSENIC	WL042	<2.0	ug/L	2012-06-05	2012-05-25	13:45
380	518739	WELL 3A	BARIUM	WL042	293	ug/L	2012-06-05	2012-05-25	13:45
381	518739	WELL 3A	BERYLLIUM	WL042	<2.0	ug/L	2012-06-05	2012-05-25	13:45
382	518739	WELL 3A	CADMIUM	WL042	<2.0	ug/L	2012-06-05	2012-05-25	13:45
383	518739	WELL 3A	CHROMIUM	WL042	44.2	ug/L	2012-06-05	2012-05-25	13:45
384	518739	WELL 3A	THALLIUM	WL042	<1.0	ug/L	2012-06-05	2012-05-25	13:45
385	518739	WELL 3A	NICKLE	WL042	<10.0	ug/L	2012-06-05	2012-05-25	13:45
386	518739	WELL 3A	ANTIMONY	WL042	<2.0	ug/L	2012-06-05	2012-05-25	13:45
387	518739	WELL 3A	SELENIUM	WL042	<10.0	ug/L	2012-06-05	2012-05-25	13:45
388	518739	WELL 3A	MERCURY	WL042	<0.05	ug/L	2012-06-05	2012-05-25	13:45
389	518740	WELL 56	SODIUM	WL057	14.5	mg/L	2012-06-04	2012-05-25	11:54
390	518740	WELL 56	ARSENIC	WL057	<2.0	ug/L	2012-06-05	2012-05-25	11:54
391	518740	WELL 56	BARIUM	WL057	377	ug/L	2012-06-05	2012-05-25	11:54
392	518740	WELL 56	BERYLLIUM	WL057	<2.0	ug/L	2012-06-05	2012-05-25	11:54
393	518740	WELL 56	CADMIUM	WL057	<2.0	ug/L	2012-06-05	2012-05-25	11:54
394	518740	WELL 56	CHROMIUM	WL057	14	ug/L	2012-06-05	2012-05-25	11:54
395	518740	WELL 56	THALLIUM	WL057	<1.0	ug/L	2012-06-05	2012-05-25	11:54
396	518740	WELL 56	NICKLE	WL057	<10.0	ug/L	2012-06-05	2012-05-25	11:54
397	518740	WELL 56	ANTIMONY	WL057	<2.0	ug/L	2012-06-05	2012-05-25	11:54
398	518740	WELL 56	SELENIUM	WL057	<10.0	ug/L	2012-06-05	2012-05-25	11:54
399	518740	WELL 56	MERCURY	WL057	<0.05	ug/L	2012-06-05	2012-05-25	11:54
400	518741	WELL 51	SODIUM	WL053	62	mg/L	2012-06-04	2012-05-25	10:30
401	518741	WELL 51	ARSENIC	WL053	<2.0	ug/L	2012-06-05	2012-05-25	10:30
402	518741	WELL 51	BARIUM	WL053	360	ug/L	2012-06-05	2012-05-25	10:30
403	518741	WELL 51	BERYLLIUM	WL053	<2.0	ug/L	2012-06-05	2012-05-25	10:30
404	518741	WELL 51	CADMIUM	WL053	<2.0	ug/L	2012-06-05	2012-05-25	10:30
405	518741	WELL 51	CHROMIUM	WL053	30.3	ug/L	2012-06-05	2012-05-25	10:30
406	518741	WELL 51	THALLIUM	WL053	<1.0	ug/L	2012-06-05	2012-05-25	10:30
407	518741	WELL 51	NICKLE	WL053	10	ug/L	2012-06-05	2012-05-25	10:30
408	518741	WELL 51	ANTIMONY	WL053	<2.0	ug/L	2012-06-05	2012-05-25	10:30
409	518741	WELL 51	SELENIUM	WL053	<10.0	ug/L	2012-06-05	2012-05-25	10:30
410	518741	WELL 51	MERCURY	WL053	<0.05	ug/L	2012-06-05	2012-05-25	10:30
411	518743	WELL 52	SODIUM	WL054	184	mg/L	2012-06-04	2012-05-25	10:22
412	518743	WELL 52	ARSENIC	WL054	11.9	ug/L	2012-06-05	2012-05-25	10:22
413	518743	WELL 52	BARIUM	WL054	132	ug/L	2012-06-05	2012-05-25	10:22
414	518743	WELL 52	BERYLLIUM	WL054	<2.0	ug/L	2012-06-05	2012-05-25	10:22
415	518743	WELL 52	CADMIUM	WL054	<2.0	ug/L	2012-06-05	2012-05-25	10:22
416	518743	WELL 52	CHROMIUM	WL054	18	ug/L	2012-06-05	2012-05-25	10:22
417	518743	WELL 52	THALLIUM	WL054	<1.0	ug/L	2012-06-05	2012-05-25	10:22
418	518743	WELL 52	NICKLE	WL054	10	ug/L	2012-06-05	2012-05-25	10:22
419	518743	WELL 52	ANTIMONY	WL054	<2.0	ug/L	2012-06-05	2012-05-25	10:22
420	518743	WELL 52	SELENIUM	WL054	<10.0	ug/L	2012-06-05	2012-05-25	10:22
421	518743	WELL 52	MERCURY	WL054	<0.05	ug/L	2012-06-05	2012-05-25	10:22
422	518744	WELL 54	SODIUM	WL055	51.4	mg/L	2012-06-04	2012-05-25	12:50
423	518744	WELL 54	ARSENIC	WL055	4.4	ug/L	2012-06-05	2012-05-25	12:50
424	518744	WELL 54	BARIUM	WL055	283	ug/L	2012-06-05	2012-05-25	12:50
425	518744	WELL 54	BERYLLIUM	WL055	<2.0	ug/L	2012-06-05	2012-05-25	12:50
426	518744	WELL 54	CADMIUM	WL055	<2.0	ug/L	2012-06-05	2012-05-25	12:50
427	518744	WELL 54	CHROMIUM	WL055	50	ug/L	2012-06-05	2012-05-25	12:50
428	518744	WELL 54	THALLIUM	WL055	<1.0	ug/L	2012-06-05	2012-05-25	12:50
429	518744	WELL 54	NICKLE	WL055	10	ug/L	2012-06-05	2012-05-25	12:50
430	518744	WELL 54	ANTIMONY	WL055	<2.0	ug/L	2012-06-05	2012-05-25	12:50
431	518744	WELL 54	SELENIUM	WL055	<10.0	ug/L	2012-06-05	2012-05-25	12:50
432	518744	WELL 54	MERCURY	WL055	<0.05	ug/L	2012-06-05	2012-05-25	12:50
433	518745	WELL 55	SODIUM	WL056	33.8	mg/L	2012-06-04	2012-05-25	12:05
434	518745	WELL 55	ARSENIC	WL056	<2.0	ug/L	2012-06-05	2012-05-25	12:05
435	518745	WELL 55	BARIUM	WL056	304	ug/L	2012-06-05	2012-05-25	12:05
436	518745	WELL 55	BERYLLIUM	WL056	<2.0	ug/L	2012-06-05	2012-05-25	12:05
437	518745	WELL 55	CADMIUM	WL056	<2.0	ug/L	2012-06-05	2012-05-25	12:05
438	518745	WELL 55	CHROMIUM	WL056	27.7	ug/L	2012-06-05	2012-05-25	12:05
439	518745	WELL 55	THALLIUM	WL056	<1.0	ug/L	2012-06-05	2012-05-25	12:05
440	518745	WELL 55	NICKLE	WL056	10	ug/L	2012-06-05	2012-05-25	12:05
441	518745	WELL 55	ANTIMONY	WL056	<2.0	ug/L	2012-06-05	2012-05-25	12:05
442	518745	WELL 55	SELENIUM	WL056	<10.0	ug/L	2012-06-05	2012-05-25	12:05
443	518745	WELL 55	MERCURY	WL056	<0.05	ug/L	2012-06-05	2012-05-25	12:05
444	518747	WELL 60	SODIUM	WL061	69.5	mg/L	2012-06-04	2012-05-25	13:07
445	518747	WELL 60	ARSENIC	WL061	6.6	ug/L	2012-06-05	2012-05-25	13:07
446	518747	WELL 60	BARIUM	WL061	299	ug/L	2012-06-05	2012-05-25	13:07
447	518747	WELL 60	BERYLLIUM	WL061	<2.0	ug/L	2012-06-05	2012-05-25	13:07
448	518747	WELL 60	CADMIUM	WL061	<2.0	ug/L	2012-06-05	2012-05-25	13:07
449	518747	WELL 60	CHROMIUM	WL061	38.1	ug/L	2012-06-05	2012-05-25	13:07
450	518747	WELL 60	THALLIUM	WL061	<1.0	ug/L	2012-06-05	2012-05-25	13:07
451	518747	WELL 60	NICKLE	WL061	10	ug/L	2012-06-05	2012-05-25	13:07
452	518747	WELL 60	ANTIMONY	WL061	<2.0	ug/L	2012-06-05	2012-05-25	13:07
453	518747	WELL 60	SELENIUM	WL061	18.5	ug/L	2012-06-05	2012-05-25	13:07
454	518747	WELL 60	MERCURY	WL061	<0.05	ug/L	2012-06-05	2012-05-25	13:07
455	518748	WELL 45	SODIUM	WL048	40.3	mg/L	2012-06-04	2012-05-25	11:16
456	518748	WELL 45	ARSENIC	WL048	<2.0	ug/L	2012-06-05	2012-05-25	11:16
457	518748	WELL 45	BARIUM	WL048	220	ug/L	2012-06-05	2012-05-25	11:16
458	518748	WELL 45	BERYLLIUM	WL048	<2.0	ug/L	2012-06-05	2012-05-25	11:16
459	518748	WELL 45	CADMIUM	WL048	<2.0	ug/L	2012-06-05	2012-05-25	11:16
460	518748	WELL 45	CHROMIUM	WL048	74.8	ug/L	2012-06-05	2012-05-25	11:16
461	518748	WELL 45	THALLIUM	WL048	<1.0	ug/L	2012-06-05	2012-05-25	11:16
462	518748	WELL 45	NICKLE	WL048	10	ug/L	2012-06-05	2012-05-25	11:16
463	518748	WELL 45	ANTIMONY	WL048	<2.0	ug/L	2012-06-05	2012-05-25	11:16
464	518748	WELL 45	SELENIUM	WL048	<10.0	ug/L	2012-06-05	2012-05-25	11:16
465	518748	WELL 45	MERCURY	WL048	<0.05	ug/L	2012-06-05	2012-05-25	11:16
466	518750	WELL 61	SODIUM	WL062	68.2	mg/L	2012-06-05	2012-05-25	12:58
467	518750	WELL 61	ARSENIC	WL062	10.7	ug/L	2012-06-05	2012-05-25	12:58
468	518750	WELL 61	BARIUM	WL062	179	ug/L	2012-06-04	2012-05-25	12:58
469	518750	WELL 61	BERYLLIUM	WL062	<2.0	ug/L	2012-06-05	2012-05-25	12:58
470	518750	WELL 61	CADMIUM	WL062	<2.0	ug/L	2012-06-05	2012-05-25	12:58
471	518750	WELL 61	CHROMIUM	WL062	46.2	ug/L	2012-06-05	2012-05-25	12:58
472	518750	WELL 61	THALLIUM	WL062	<1.0	ug/L	2012-06-05	2012-05-25	12:58
473	518750	WELL 61	NICKLE	WL062	<10.0	ug/L	2012-06-05	2012-05-25	12:58
474	518750	WELL 61	ANTIMONY	WL062	<2.0	ug/L	2012-06-05	2012-05-25	12:58
475	518750	WELL 61	SELENIUM	WL062	10.7	ug/L	2012-06-05	2012-05-25	12:58
476	518750	WELL 61	MERCURY	WL062	<0.05	ug/L	2012-06-05	2012-05-25	12:58
477	518751	WELL 44	SODIUM	WL047	58.6	mg/L	2012-06-04	2012-05-25	11:24
478	518751	WELL 44	ARSENIC	WL047	<2.0	ug/L	2012-06-05	2012-05-25	11:24
479	518751	WELL 44	BARIUM	WL047	198	ug/L	2012-06-05	2012-05-25	11:24
480	518751	WELL 44	BERYLLIUM	WL047	<2.0	ug/L	2012-06-05	2012-05-25	11:24
481	518751	WELL 44	CADMIUM	WL047	<2.0	ug/L	2012-06-05	2012-05-25	11:24
482	518751	WELL 44	CHROMIUM	WL047	91.6	ug/L	2012-06-05	2012-05-25	11:24
483	518751	WELL 44	THALLIUM	WL047	<1.0	ug/L	2012-06-05	2012-05-25	11:24
484	518751	WELL 44	NICKLE	WL047	<10.0	ug/L	2012-06-05	2012-05-25	11:24
485	518751	WELL 44	ANTIMONY	WL047	<2.0	ug/L	2012-06-05	2012-05-25	11:24
486	518751	WELL 44	SELENIUM	WL047	<10.0	ug/L	2012-06-05	2012-05-25	11:24
487	518751	WELL 44	MERCURY	WL047	<0.05	ug/L	2012-06-05	2012-05-25	11:24
488	518752	WELL 59	ARSENIC	WL060	<2.0	ug/L	2012-06-04	2012-05-25	12:41
489	518752	WELL 59	SODIUM	WL060	69.1	mg/L	2012-06-05	2012-05-25	12:41
490	518752	WELL 59	BARIUM	WL060	206	ug/L	2012-06-05	2012-05-25	12:41
491	518752	WELL 59	BERYLLIUM	WL060	<2.0	ug/L	2012-06-05	2012-05-25	12:41
492	518752	WELL 59	CADMIUM	WL060	<2.0	ug/L	2012-06-05	2012-05-25	12:41
493	518752	WELL 59	CHROMIUM	WL060	45.3	ug/L	2012-06-05	2012-05-25	12:41
494	518752	WELL 59	THALLIUM	WL060	<1.0	ug/L	2012-06-05	2012-05-25	12:41
495	518752	WELL 59	NICKLE	WL060	<10.0	ug/L	2012-06-05	2012-05-25	12:41
496	518752	WELL 59	ANTIMONY	WL060	<2.0	ug/L	2012-06-05	2012-05-25	12:41
497	518752	WELL 59	SELENIUM	WL060	<10.0	ug/L	2012-06-05	2012-05-25	12:41
498	518752	WELL 59	MERCURY	WL060	<0.05	ug/L	2012-06-05	2012-05-25	12:41
499	518753	WELL 46	SODIUM	WL049	75.7	mg/L	2012-06-04	2012-05-25	10:59
500	518753	WELL 46	ARSENIC	WL049	<2.0	ug/L	2012-06-05	2012-05-25	10:59
501	518753	WELL 46	BARIUM	WL049	239	ug/L	2012-06-05	2012-05-25	10:59
502	518753	WELL 46	BERYLLIUM	WL049	<2.0	ug/L	2012-06-05	2012-05-25	10:59
503	518753	WELL 46	CADMIUM	WL049	<2.0	ug/L	2012-06-05	2012-05-25	10:59
504	518753	WELL 46	CHROMIUM	WL049	52.6	ug/L	2012-06-05	2012-05-25	10:59
505	518753	WELL 46	THALLIUM	WL049	<1.0	ug/L	2012-06-05	2012-05-25	10:59
506	518753	WELL 46	NICKLE	WL049	<10.0	ug/L	2012-06-05	2012-05-25	10:59
507	518753	WELL 46	ANTIMONY	WL049	<2.0	ug/L	2012-06-05	2012-05-25	10:59
508	518753	WELL 46	SELENIUM	WL049	<10.0	ug/L	2012-06-05	2012-05-25	10:59
509	518753	WELL 46	MERCURY	WL049	<0.05	ug/L	2012-06-05	2012-05-25	10:59
510	518735	WELL 57	FLUORIDE	WL058	0.26	mg/L	2012-05-31	2012-05-25	11:45
511	518737	WELL #5 AND 1MG CLEARWELL	FLUORIDE	POE03	1	mg/L	2012-05-31	2012-05-25	15:05
512	518739	WELL 3A	FLUORIDE	WL042	0.27	mg/L	2012-05-31	2012-05-25	13:45
647	520004	WELL 6	URANIUM	WL027	31.5	ug/L	2012-07-11	2012-06-25	10:30
648	515690	WELL 48	ARSENIC	WL051	4.8	ug/L	2012-03-27	2012-03-12	9:45
649	518753	WELL 46	FLUORIDE	WL049	0.25	mg/L	2012-06-01	2012-05-25	10:59
650	518752	WELL 59	FLUORIDE	WL060	0.28	mg/L	2012-06-01	2012-05-25	12:41
651	518751	WELL 44	FLUORIDE	WL047	0.36	mg/L	2012-06-01	2012-05-25	11:24
652	518750	WELL 61	FLUORIDE	WL062	0.34	mg/L	2012-06-01	2012-05-25	12:58
653	518749	WELL 43	FLUORIDE	WL045	0.35	mg/L	2012-06-01	2012-05-25	12:23
654	518748	WELL 45	FLUORIDE	WL048	<0.20	mg/L	2012-06-01	2012-05-25	11:16
655	518747	WELL 60	FLUORIDE	WL061	0.44	mg/L	2012-06-01	2012-05-22	13:07
656	518746	WELL 58	FLUORIDE	WL059	0.21	mg/L	2012-06-01	2012-05-25	13:30
657	518745	WELL 55	FLUORIDE	WL056	0.22	mg/L	2012-06-01	2012-05-25	12:05
658	518744	WELL 54	FLUORIDE	WL055	0.29	mg/L	2012-06-01	2012-05-25	12:50
659	518743	WELL 52	FLUORIDE	WL054	<0.20	mg/L	2012-06-01	2012-05-25	10:22
660	518742	WELL 49	FLUORIDE	WL052	0.33	mg/L	2012-05-31	2012-05-25	10:39
661	518741	WELL 51	FLUORIDE	WL053	<0.20	mg/L	2012-05-31	2012-05-25	10:30
662	518740	WELL 56	FLUORIDE	WL057	<0.20	mg/L	2012-05-31	2012-05-25	11:54
663	518738	WELL 47	FLUORIDE	WL050	<0.20	mg/L	2012-05-31	2012-05-25	11:06
664	518736	WELL 48	FLUORIDE	WL051	0.46	mg/L	2012-05-31	2012-05-25	10:50
665	519909	WELL 43	CYANIDE	WL045	<0.1	mg/L	2012-07-03	2012-06-26	9:40
667	520920	WELL 39	CYANIDE	WL040	<0.10	mg/L	2012-07-24	2012-07-17	8:18
668	520921	WELL 49	CYANIDE	WL052	<0.10	mg/L	2012-07-24	2012-07-17	11:10
669	520922	WELL 48	CYANIDE	WL051	<0.10	mg/L	2012-07-24	2012-07-17	11:53
670	520923	WELL 46	CYANIDE	WL049	<0.10	mg/L	2012-07-24	2012-07-17	12:10
671	520924	WELL 47	CYANIDE	WL050	<0.10	mg/L	2012-07-24	2012-07-17	12:25
672	520925	WELL 44	CYANIDE	WL047	<0.10	mg/L	2012-07-24	2012-07-17	12:55
673	520926	WELL 45	CYANIDE	WL048	<0.10	mg/L	2012-07-24	2012-07-17	12:40
674	520927	WELL 56	CYANIDE	WL058	<0.10	mg/L	2012-07-24	2012-07-17	13:05
675	520928	WELL 57	CYANIDE	WL058	<0.10	mg/L	2012-07-24	2012-07-17	13:29
676	520929	WELL 60	CYANIDE	WL061	<0.10	mg/L	2012-07-24	2012-07-17	14:05
677	520930	WELL 55	CYANIDE	WL056	<0.10	mg/L	2012-07-24	2012-07-17	13:43
678	520931	WELL 61	CYANIDE	WL062	<0.10	mg/L	2012-07-24	2012-07-17	14:20
679	520932	WELL 54	CYANIDE	WL055	<0.10	mg/L	2012-07-24	2012-07-17	14:30
680	520933	WELL 59	CYANIDE	WL060	<0.10	mg/L	2012-07-24	2012-07-17	14:40
681	520934	WELL 51	CYANIDE	WL053	<0.10	mg/L	2012-07-24	2012-07-17	14:55
682	520935	WELL 52	CYANIDE	WL054	<0.10	mg/L	2012-07-24	2012-07-17	15:05
683	520936	WELL #5 AND 1MG CLEARWELL	CYANIDE	POE03	<0.10	mg/L	2012-07-24	2012-07-17	15:25
780	13047.001	WELL 35, 36, 37	NITRITE	POE02	<0.10	mg/L	2012-06-19	2012-06-19	11:30
781	13047.001	WELL 35, 36, 37	NITRATE-NITRITE as NITROGEN	POE02	0.46	mg/L	2012-06-19	2012-06-19	11:30
782	13047.002	WELL #5 AND 1MG CLEARWELL	NITRITE	POE03	<0.10	mg/L	2012-04-24	2012-04-25	15:30
783	13047.002	WELL #5 AND 1MG CLEARWELL	NITRATE-NITRITE as NITROGEN	POE03	0.57	mg/L	2012-04-24	2012-04-25	15:30
784	13047.004	WELL 1	NITRITE	WL002	<0.10	mg/L	2012-04-24	2012-04-25	8:30
786	13047.004	WELL 1	NITRATE-NITRITE as NITROGEN	WL002	0.45	mg/L	2012-06-24	2012-06-25	8:30
787	13047.005	WELL 2	NITRITE	WL003	<0.10	mg/L	2012-04-25	2012-04-24	7:55
788	13047.005	WELL 2	NITRATE-NITRITE as NITROGEN	WL003	0.35	mg/L	2012-04-25	2012-04-24	7:55
789	13047.006	WELL 19	NITRITE	WL016	<0.10	mg/L	2012-06-19	2012-06-19	11:00
790	13047.006	WELL 19	NITRATE-NITRITE as NITROGEN	WL016	0.66	mg/L	2012-06-19	2012-06-19	11:00
791	13047.007	WELL 20	NITRITE	WL017	<0.10	mg/L	2012-04-25	2012-04-24	9:30
792	13047.007	WELL 20	NITRATE-NITRITE as NITROGEN	WL017	0.7	mg/L	2012-04-25	2012-04-24	9:30
793	13047.008	WELL 6	NITRITE	WL027	<0.10	mg/L	2012-06-19	2012-06-19	8:50
794	13047.008	WELL 6	NITRATE-NITRITE as NITROGEN	WL027	0.24	mg/L	2012-06-19	2012-06-19	8:50
795	13047.009	WELL 8	NITRITE	WL029	<0.10	mg/L	2012-06-19	2012-06-19	8:40
796	13047.009	WELL 8	NITRATE-NITRITE as NITROGEN	WL029	0.49	mg/L	2012-06-19	2012-06-19	8:40
797	13047.01	WELL 31	NITRITE	WL030	<0.10	mg/L	2012-07-17	2012-07-18	10:15
798	13047.01	WELL 31	NITRATE-NITRITE as NITROGEN	WL030	0.53	mg/L	2012-07-17	2012-07-18	10:15
799	13047.011	WELL 33	NITRITE	WL034	<0.10	mg/L	2012-04-24	2012-04-25	15:00
800	13047.011	WELL 33	NITRATE-NITRITE as NITROGEN	WL034	0.51	mg/L	2012-04-24	2012-04-25	15:00
801	13047.012	WELL 34	NITRITE	WL035	<0.10	mg/L	2012-06-26	2012-06-26	10:10
802	13047.012	WELL 34	NITRATE-NITRITE as NITROGEN	WL035	0.67	mg/L	2012-06-26	2012-06-26	10:10
803	13047.013	WELL 38	NITRITE	WL039	<0.10	mg/L	2012-06-19	2012-06-19	10:00
804	13047.013	WELL 38	NITRATE-NITRITE as NITROGEN	WL039	0.68	mg/L	2012-06-19	2012-06-19	10:00
805	13047.014	WELL 39	NITRITE	WL040	<0.10	mg/L	2012-06-19	2012-06-19	9:55
806	13047.014	WELL 39	NITRATE-NITRITE as NITROGEN	WL040	0.35	mg/L	2012-06-19	2012-06-19	9:55
807	13047.015	WELL 40	NITRITE	WL041	<0.10	mg/L	2012-06-19	2012-06-19	10:10
808	13047.015	WELL 40	NITRATE-NITRITE as NITROGEN	WL041	0.27	mg/L	2012-06-19	2012-06-19	10:10
809	13047.016	WELL 3A	NITRITE	WL042	<0.10	mg/L	2012-04-24	2012-04-25	8:15
810	13047.016	WELL 3A	NITRATE-NITRITE as NITROGEN	WL042	0.63	mg/L	2012-04-24	2012-04-25	8:15
811	13047.017	WELL 42	NITRITE	WL043	<0.10	mg/L	2012-06-19	2012-06-19	10:30
812	13047.017	WELL 42	NITRATE-NITRITE as NITROGEN	WL043	0.69	mg/L	2012-06-19	2012-06-19	10:30
813	13047.018	WELL 41	NITRITE	WL044	<0.10	mg/L	2012-06-19	2012-06-19	10:20
814	13047.018	WELL 41	NITRATE-NITRITE as NITROGEN	WL044	0.35	mg/L	2012-06-19	2012-06-19	10:20
815	13047.019	WELL 43	NITRITE	WL045	<0.10	mg/L	2012-06-26	2012-06-26	9:40
816	13047.019	WELL 43	NITRATE-NITRITE as NITROGEN	WL045	0.76	mg/L	2012-06-26	2012-06-26	9:40
817	13047.02	WELL 44	NITRITE	WL047	<0.10	mg/L	2012-05-15	2012-05-16	8:45
818	13047.02	WELL 44	NITRATE-NITRITE as NITROGEN	WL047	0.27	mg/L	2012-05-15	2012-05-16	8:45
819	13047.021	WELL 45	NITRITE	WL048	<0.10	mg/L	2012-05-15	2012-05-16	9:00
820	13047.021	WELL 45	NITRATE-NITRITE as NITROGEN	WL048	0.35	mg/L	2012-05-15	2012-05-16	9:00
821	13047.022	WELL 46	NITRATE-NITRITE as NITROGEN	WL049	0.19	mg/L	2012-05-16	2012-05-15	9:15
822	13047.022	WELL 46	NITRITE	WL049	<0.10	mg/L	2012-05-16	2012-05-15	9:15
823	13047.023	WELL 47	NITRATE-NITRITE as NITROGEN	WL050	0.48	mg/L	2012-04-25	2012-04-24	13:00
824	13047.023	WELL 47	NITRITE	WL050	<0.10	mg/L	2012-04-25	2012-04-24	13:00
825	13047.024	WELL 48	NITRATE-NITRITE as NITROGEN	WL051	0.34	mg/L	2012-04-25	2012-04-24	13:40
826	13047.024	WELL 48	NITRITE	WL051	<0.10	mg/L	2012-04-25	2012-04-24	13:40
827	13047.025	WELL 49	NITRATE-NITRITE as NITROGEN	WL052	0.29	mg/L	2012-04-25	2012-04-24	14:00
828	13047.025	WELL 49	NITRITE	WL052	<0.10	mg/L	2012-04-25	2012-04-24	14:00
829	13047.026	WELL 51	NITRATE-NITRITE as NITROGEN	WL053	0.27	mg/L	2012-04-25	2012-04-24	14:40
830	13047.026	WELL 51	NITRITE	WL053	<0.10	mg/L	2012-04-25	2012-04-24	14:40
831	13047.027	WELL 52	NITRATE-NITRITE as NITROGEN	WL054	0.22	mg/L	2012-04-25	2012-04-24	14:15
832	13047.027	WELL 52	NITRITE	WL054	<0.10	mg/L	2012-04-25	2012-04-24	14:15
833	13047.028	WELL 54	NITRATE-NITRITE as NITROGEN	WL055	0.26	mg/L	2012-04-25	2012-04-24	11:33
834	13047.028	WELL 54	NITRITE	WL055	<0.10	mg/L	2012-04-25	2012-04-24	11:33
835	13047.029	WELL 55	NITRATE-NITRITE as NITROGEN	WL056	0.25	mg/L	2012-04-25	2012-04-24	10:25
836	13047.03	WELL 56	NITRATE-NITRITE as NITROGEN	WL057	0.23	mg/L	2012-04-25	2012-04-24	12:15
837	13047.03	WELL 56	NITRITE	WL057	<0.10	mg/L	2012-04-25	2012-04-24	12:15
838	13047.031	WELL 57	NITRATE-NITRITE as NITROGEN	WL058	0.22	mg/L	2012-04-24	2012-04-25	12:40
839	13047.031	WELL 57	NITRITE	WL058	<0.10	mg/L	2012-04-24	2012-04-25	12:40
840	13047.032	WELL 58	NITRATE-NITRITE as NITROGEN	WL059	0.21	mg/L	2012-04-24	2012-04-25	13:20
841	13047.032	WELL 58	NITRITE	WL059	<0.10	mg/L	2012-04-24	2012-04-25	13:20
842	13047.033	WELL 59	NITRATE-NITRITE as NITROGEN	WL060	0.29	mg/L	2012-04-24	2012-04-25	12:35
843	13047.033	WELL 59	NITRITE	WL060	<0.10	mg/L	2012-04-24	2012-04-25	12:35
844	13047.034	WELL 60	NITRATE-NITRITE as NITROGEN	WL061	0.22	mg/L	2012-04-24	2012-04-25	10:50
845	13047.034	WELL 60	NITRITE	WL061	<0.10	mg/L	2012-04-24	2012-04-25	10:50
846	13047.035	WELL 61	NITRATE-NITRITE as NITROGEN	WL062	0.23	mg/L	2012-04-24	2012-04-25	11:10
847	13047.035	WELL 61	NITRITE	WL062	<0.10	mg/L	2012-04-24	2012-04-25	11:10
848	13047.029	WELL 55	NITRITE	WL056	<0.10	mg/L	2012-04-25	2012-04-24	10:25
863	522805	WELL 58	CYANIDE	WL059	<0.01	mg/L	2012-08-27	2012-09-06	9:15
864	524061	WELL 58	CYANIDE	WL059	<0.01	mg/L	2012-10-11	2012-09-28	10:03
865	524062	WELL 35, 36, 37	CYANIDE	POE02	<0.01	mg/L	2012-10-11	2012-09-28	10:20
866	524062	WELL 35, 36, 37	FLUORIDE	POE02	0.47	mg/L	2012-10-04	2012-09-28	10:20
867	524063	WELL 1	CYANIDE	WL002	<0.01	mg/L	2012-10-11	2012-09-28	9:33
868	524063	WELL 1	FLUORIDE	WL002	0.29	mg/L	2012-10-04	2012-09-28	9:33
869	524063	WELL 1	SODIUM	WL002	79.1	mg/L	2012-10-09	2012-09-28	9:33
870	524063	WELL 1	ARSENIC	WL002	1.2	ug/L	2012-10-15	2012-09-28	9:33
871	524063	WELL 1	BARIUM	WL002	217	ug/L	2012-10-15	2012-09-28	9:33
872	524063	WELL 1	BERYLLIUM	WL002	<2.0	ug/L	2012-10-15	2012-09-28	9:33
873	524063	WELL 1	CADMIUM	WL002	<2.0	ug/L	2012-10-15	2012-09-28	9:33
874	524063	WELL 1	CHROMIUM	WL002	62.5	ug/L	2012-10-15	2012-09-28	9:33	Non Compliance
875	524063	WELL 1	THALLIUM	WL002	<1.0	ug/L	2012-10-15	2012-09-28	9:33
876	524063	WELL 1	NICKLE	WL002	<10.0	ug/L	2012-10-15	2012-09-28	9:33
877	524063	WELL 1	ANTIMONY	WL002	<2.0	ug/L	2012-10-15	2012-09-28	9:33
878	524063	WELL 1	SELENIUM	WL002	<10.0	ug/L	2012-10-15	2012-09-28	9:33
879	524063	WELL 1	MERCURY	WL002	<0.05	ug/L	2012-10-12	2012-09-28	9:33
880	524062	WELL 35, 36, 37	SODIUM	POE02	89.2	mg/L	2012-10-02	2012-09-28	10:20
881	524062	WELL 35, 36, 37	ARSENIC	POE02	12.4	ug/L	2012-10-03	2012-09-28	10:20
882	524062	WELL 35, 36, 37	BARIUM	POE02	194	ug/L	2012-10-03	2012-09-28	10:20
883	524062	WELL 35, 36, 37	BERYLLIUM	POE02	<2.0	ug/L	2012-10-03	2012-09-28	10:20
884	524062	WELL 35, 36, 37	CADMIUM	POE02	<2.0	ug/L	2012-10-03	2012-09-28	10:20
885	524062	WELL 35, 36, 37	CHLOROFORM	POE02	68.6	ug/L	2012-10-03	2012-09-28	10:20	Non Compliance
886	524062	WELL 35, 36, 37	THALLIUM	POE02	<1.0	ug/L	2012-10-03	2012-09-28	10:20
887	524062	WELL 35, 36, 37	NICKLE	POE02	<10.0	ug/L	2012-10-03	2012-09-28	10:20
888	524062	WELL 35, 36, 37	ANTIMONY	POE02	<2.0	ug/L	2012-10-03	2012-09-28	10:20
889	524062	WELL 35, 36, 37	SELENIUM	POE02	20.5	ug/L	2012-10-10	2012-09-28	10:20
890	524062	WELL 35, 36, 37	MERCURY	POE02	<0.05	ug/L	2012-10-12	2012-09-28	10:20
894	517442	WELL 20	GROSS ALPHA	WL017	14.3	pCi/L	2012-05-16	2012-04-24	9:30
895	517442	WELL 20	GROSS BETA	WL017	4.01	pCi/L	2012-05-16
896	517442	WELL 20	RADIUM 226	WL017	0.96	pCi/L	2012-05-29
897	517442	WELL 20	RADIUM 228	WL017	0.46	pCi/L
901	525644	WELL 59	URANIUM	WL060	4.8	ug/L	2012-11-28	2012-11-20	9:10
902	525645	WELL 60	URANIUM	WL061	17.4	ug/L	2012-11-28	2012-11-20	9:25
904	525647	WELL 55	URANIUM	WL056	5.6	ug/L	2012-11-28	2012-11-20	9:30
905	525648	WELL 54	URANIUM	WL055	5.7	ug/L	2012-11-28	2012-11-20	9:05
906	525649	WELL 52	URANIUM	WL054	14.1	ug/L	2012-11-28	2012-11-20	10:05
907	525650	WELL 51	URANIUM	WL053	7.3	ug/L	2012-11-28	2012-11-20	8:05
908	525651	WELL 49	URANIUM	WL052	10.7	ug/L	2012-11-28	2012-11-20	8:10
909	525652	WELL 46	URANIUM	WL049	8.4	ug/L	2012-11-28	2012-11-20	8:25
910	525653	WELL 6	URANIUM	WL027	25.9	ug/L	2012-11-28	2012-11-20	13:50
911	525654	WELL 2	URANIUM	WL003	20.8	ug/L	2012-11-28	2012-11-20	13:35
912	525655	WELL 52	URANIUM	WL054	14.2	ug/L	2012-11-28	2012-11-19	8:00
913	525656	WELL 2	URANIUM	WL003	19.6	ug/L	2012-11-28	2012-11-19	7:30
915	525664	WELL 2	SODIUM	WL003	109	mg/L	2012-11-27	2012-11-20	13:35
916	525664	WELL 2	ARSENIC	WL003	<2.0	ug/L	2012-11-28	2012-11-20	13:35
917	525664	WELL 2	BARIUM	WL003	120	ug/L	2012-11-28	2012-11-20	13:35
918	525664	WELL 2	BERYLLIUM	WL003	<2.0	ug/L	2012-11-28	2012-11-20	13:35
919	525664	WELL 2	CADMIUM	WL003	<2.0	ug/L	2012-11-28	2012-11-20	13:35
920	525664	WELL 2	CHROMIUM	WL003	31	ug/L	2012-11-28	2012-11-20	13:35
921	525664	WELL 2	THALLIUM	WL003	<1.0	ug/L	2012-11-28	2012-11-20	13:35
922	525664	WELL 2	NICKLE	WL003	<10.0	ug/L	2012-11-28	2012-11-20	13:35
923	525664	WELL 2	ANTIMONY	WL003	<2.0	ug/L	2012-11-28	2012-11-20	13:35
924	525664	WELL 2	SELENIUM	WL003	<10.0	ug/L	2012-11-28	2012-11-20	13:35
925	525664	WELL 2	MERCURY	WL003	<0.05	ug/L	2012-12-03	2012-11-20	13:35
926	525665	WELL 6	SODIUM	WL027	190	mg/L	2012-11-27	2012-11-20	13:50
927	525665	WELL 6	ARSENIC	WL027	10.9	ug/L	2012-11-28	2012-11-20	13:50
928	525665	WELL 6	BARIUM	WL027	336	ug/L	2012-11-28	2012-11-20	13:50
929	525665	WELL 6	BERYLLIUM	WL027	<2.0	ug/L	2012-11-28	2012-11-20	13:50
930	525665	WELL 6	CADMIUM	WL027	<2.0	ug/L	2012-11-28	2012-11-20	13:50
931	525665	WELL 6	CHROMIUM	WL027	<10.0	ug/L	2012-11-28	2012-11-20	13:50
932	525665	WELL 6	THALLIUM	WL027	<1.0	ug/L	2012-11-28	2012-11-20	13:50
933	525665	WELL 6	NICKLE	WL027	<10.0	ug/L	2012-11-28	2012-11-20	13:50
934	525665	WELL 6	ANTIMONY	WL027	<2.0	ug/L	2012-11-28	2012-11-20	13:50
935	525665	WELL 6	SELENIUM	WL027	<10.0	ug/L	2012-11-28	2012-11-20	13:50
936	525665	WELL 6	MERCURY	WL027	<0.05	ug/L	2012-01-01	2012-11-20	13:50
937	525660	WELL 8	SODIUM	WL029	86.1	mg/L	2012-11-27	2012-11-20	9:50
938	525660	WELL 8	ARSENIC	WL029	3.4	ug/L	2012-11-28	2012-11-20	9:50
939	525660	WELL 8	BARIUM	WL029	224	ug/L	2012-11-28	2012-11-20	9:50
940	525660	WELL 8	BERYLLIUM	WL029	<2.0	ug/L	2012-11-28	2012-11-20	9:50
941	525660	WELL 8	CADMIUM	WL029	<2.0	ug/L	2012-11-28	2012-11-20	9:50
942	525660	WELL 8	CHROMIUM	WL029	43.4	ug/L	2012-11-28	2012-11-20	9:50
943	525660	WELL 8	THALLIUM	WL029	<1.0	ug/L	2012-11-28	2012-11-20	9:50
944	525660	WELL 8	NICKLE	WL029	<10.0	ug/L	2012-11-28	2012-11-20	9:50
945	525660	WELL 8	ANTIMONY	WL029	<2.0	ug/L	2012-11-28	2012-11-20	9:50
946	525660	WELL 8	SELENIUM	WL029	<10.0	ug/L	2012-11-28	2012-11-20	9:50
947	525660	WELL 8	MERCURY	WL029	<0.05	ug/L	2012-11-30	2012-11-20	9:50
948	522415	WELL 52	GROSS ALPHA	WL054	15.68	pCi/L	2012-10-09	2012-08-14	13:50
949	522428	WELL 61	GROSS ALPHA	WL062	11.85	pCi/L	2012-10-15	2012-08-14	12:15
950	522428	WELL 61	GROSS BETA	WL062	4.297	pCi/L	2012-10-15	2012-08-14	12:15
951	522428	WELL 61	RADIUM 226	WL062	<0.426	pCi/L	2012-11-21	2012-08-14	12:15
952	522428	WELL 61	RADIUM 228	WL062	0.584	pCi/L	2012-11-26	2012-08-14	12:15
953	522426	WELL 60	GROSS ALPHA	WL061	13.35	pCi/L	2012-10-15	2012-08-14	11:55
954	522426	WELL 60	GROSS BETA	WL061	3.8	pCi/L	2012-10-15	2012-08-14	11:55
955	522426	WELL 60	RADIUM 226	WL061	<0.683	pCi/L	2012-11-21	2012-08-14	11:55
956	522426	WELL 60	RADIUM 228	WL061	<0.316	pCi/L	2012-11-26	2012-08-14	11:55
957	522420	WELL 59	GROSS ALPHA	WL060	8.237	pCi/L	2012-10-09	2012-08-14	12:45
958	522420	WELL 59	GROSS BETA	WL060	4.057	pCi/L	2012-10-09	2012-08-14	12:45
959	522420	WELL 59	RADIUM 226	WL060	<0.474	pCi/L	2012-11-21	2012-08-14	12:45
960	522420	WELL 59	RADIUM 228	WL060	0.472	pCi/L	2012-11-26	2012-08-14	12:45
961	522414	WELL 58	GROSS ALPHA	WL059	7.759	pCi/L	2012-10-09	2012-08-14	10:15
962	522414	WELL 58	GROSS BETA	WL059	4.394	pCi/L	2012-10-09	2012-08-14	10:15
963	522414	WELL 58	RADIUM 226	WL059	<0.445	pCi/L	2012-11-21	2012-08-14	10:15
964	522414	WELL 58	RADIUM 228	WL059	0.756	pCi/L	2012-11-26	2012-08-14	10:15
965	522422	WELL 57	GROSS ALPHA	WL058	16.45	pCi/L	2012-10-15	2012-08-14	8:50
966	522422	WELL 57	GROSS BETA	WL058	3.992	pCi/L	2012-10-15	2012-08-14	8:50
967	522422	WELL 57	RADIUM 226	WL058	<0.426	pCi/L	2012-11-21	2012-08-14	8:50
968	522422	WELL 57	RADIUM 228	WL058	1.33	pCi/L	2012-11-26	2012-08-14	8:50
969	522418	WELL 56	GROSS ALPHA	WL057	9.367	pCi/L	2012-10-09	2012-08-14	10:30
970	522418	WELL 56	GROSS BETA	WL057	3.985	pCi/L	2012-10-09	2012-08-14	10:30
971	522418	WELL 56	RADIUM 226	WL057	<0.751	pCi/L	2012-11-21	2012-08-14	10:30
972	522418	WELL 56	RADIUM 228	WL057	1.64	pCi/L	2012-11-26	2012-08-14	10:30
1113	522346	WELL 33	ARSENIC	WL034	14.7	ug/L	2012-08-22	2012-08-14	10:30
1114	522344	WELL 31	ARSENIC	WL030	13.3	ug/L	2012-08-22	2012-08-14	13:35
1115	522343	WELL 39	ARSENIC	WL040	10.6	ug/L	2012-08-22	2012-08-14	8:20
1116	522342	WELL 52	ARSENIC	WL054	4.3	ug/L	2012-08-22	2012-08-14	13:50
1117	522345	WELL 61	ARSENIC	WL062	6.7	ug/L	2012-08-22	2012-08-14	12:15
1118	522415	WELL 52	GROSS BETA	WL054	5.627	pCi/L	2012-10-09	2012-08-14	13:50
1119	522415	WELL 52	RADIUM 226	WL054	<0.495	pCi/L	2012-11-21	2012-08-14	13:50
1120	522415	WELL 52	RADIUM 228	WL054	2.33	pCi/L	2012-11-26	2012-08-14	13:50
1121	522416	WELL 20	GROSS ALPHA	WL017	16.87	pCi/L	2012-10-09	2012-08-14	9:54
1122	522416	WELL 20	GROSS BETA	WL017	12.17	pCi/L	2012-10-09	2012-08-14	9:54
1123	522416	WELL 20	RADIUM 226	WL017	0.473	pCi/L	2012-11-21	2012-08-14	9:54
1124	522416	WELL 20	RADIUM 228	WL017	1.44	pCi/L	2012-11-26	2012-08-14	9:54
1125	522417	WELL 55	GROSS ALPHA	WL056	8.645	pCi/L	2012-10-09	2012-08-14	11:40
1126	522417	WELL 55	GROSS BETA	WL056	3.33	pCi/L	2012-10-09	2012-08-14	11:40
1127	522417	WELL 55	RADIUM 226	WL056	0.464	pCi/L	2012-11-21	2012-08-14	11:40
1128	522417	WELL 55	RADIUM 228	WL056	0.111	pCi/L	2012-11-26	2012-08-14	11:40
1129	522419	WELL 54	GROSS ALPHA	WL055	8.637	pCi/L	2012-10-09	2012-08-14	12:30
1130	522419	WELL 54	GROSS BETA	WL055	3.708	pCi/L	2012-10-09	2012-08-14	12:30
1131	522419	WELL 54	RADIUM 226	WL055	<0.426	pCi/L	2012-11-21	2012-08-14	12:30
1132	522419	WELL 54	RADIUM 228	WL055	0.613	pCi/L	2012-11-26	2012-08-14	12:30
1133	522421	WELL 2	GROSS ALPHA	WL003	32.45	pCi/L	2012-10-09	2012-08-14	7:50
1134	522421	WELL 2	GROSS BETA	WL003	10.03	pCi/L	2012-10-09	2012-08-14	7:50
1135	522421	WELL 2	RADIUM 226	WL003	<0.439	pCi/L	2012-11-21	2012-08-14	7:50
1136	522421	WELL 2	RADIUM 228	WL003	<0.315	pCi/L	2012-11-26	2012-08-14	7:50
1137	522423	WELL 51	GROSS ALPHA	WL053	13.67	pCi/L	2012-10-15	2012-08-14	14:10
1138	522423	WELL 51	GROSS BETA	WL053	5.267	pCi/L	2012-10-15	2012-08-14	14:10
1139	522423	WELL 51	RADIUM 226	WL053	<0.426	pCi/L	2012-11-21	2012-08-14	14:10
1140	522423	WELL 51	RADIUM 228	WL053	0.524	pCi/L	2012-11-26	2012-08-14	14:10
1141	522424	WELL 49	GROSS ALPHA	WL052	20.47	pCi/L	2012-10-15	2012-08-14	9:40
1142	522424	WELL 49	GROSS BETA	WL052	6.947	pCi/L	2012-10-15	2012-08-14	9:40
1143	522424	WELL 49	RADIUM 226	WL052	<0.467	pCi/L	2012-11-21	2012-08-14	9:40
1144	522424	WELL 49	RADIUM 228	WL052	1.77	pCi/L	2012-11-26	2012-08-14	9:40
1145	522425	WELL 46	GROSS ALPHA	WL049	19.45	pCi/L	2012-10-15	2012-08-14	10:05
1146	522425	WELL 46	GROSS BETA	WL049	4.614	pCi/L	2012-10-15	2012-08-14	10:05
1147	522425	WELL 46	RADIUM 226	WL049	0.471	pCi/L	2012-11-21	2012-08-14	10:05
1148	522425	WELL 46	RADIUM 228	WL049	0.738	pCi/L	2012-11-26	2012-08-14	10:05
1149	522427	WELL 3A	GROSS ALPHA	WL042	19.47	pCi/L	2012-10-15	2012-08-14	8:08
1150	522427	WELL 3A	GROSS BETA	WL042	6.754	pCi/L	2012-10-15	2012-08-14	8:08
1151	522427	WELL 3A	RADIUM 226	WL042	<0.426	pCi/L	2012-11-21	2012-08-14	8:08
1152	522427	WELL 3A	RADIUM 228	WL042	0.815	pCi/L	2012-11-26	2012-08-14	8:08
1153	522429	WELL 48	GROSS ALPHA	WL051	22.35	pCi/L	2012-10-15	2012-08-14	9:55
1154	522429	WELL 48	GROSS BETA	WL051	6.237	pCi/L	2012-10-15	2012-08-14	9:55
1155	522429	WELL 48	RADIUM 226	WL051	<0.439	pCi/L	2012-11-21	2012-08-14	9:55
1156	522429	WELL 48	RADIUM 228	WL051	0.987	pCi/L	2012-11-27	2012-08-14	9:55
1157	522430	WELL 6	GROSS ALPHA	WL027	21.46	pCi/L	2012-10-23	2012-08-14	11:10
1158	522430	WELL 6	GROSS BETA	WL027	5.713	pCi/L	2012-10-23	2012-08-14	11:10
1159	522430	WELL 6	RADIUM 226	WL027	<0.426	pCi/L	2012-12-19	2012-08-14	11:10
1160	522430	WELL 6	RADIUM 228	WL027	2.05	pCi/L	2012-12-18	2012-08-14	11:10
1162	525662	WELL 19	SODIUM	WL016	123	mg/L	2012-11-27	2012-11-20	10:40
1163	525662	WELL 19	ARSENIC	WL016	11	ug/L	2012-11-28	2012-11-20	10:40
1164	525662	WELL 19	BARIUM	WL016	455	ug/L	2012-11-28	2012-11-20	10:40
1166	525662	WELL 19	BERYLLIUM	WL016	<2.0	ug/L	2012-11-28	2012-11-20	10:40
1167	525662	WELL 19	CADMIUM	WL016	<2.0	ug/L	2012-01-28	2012-11-20	10:40
1168	525662	WELL 19	CHROMIUM	WL016	<10.0	ug/L	2012-01-28	2012-11-20	10:40
1169	525662	WELL 19	THALLIUM	WL016	<1.0	ug/L	2012-01-28	2012-11-20	10:40
1170	525662	WELL 19	NICKLE	WL016	<10.0	ug/L	2012-01-28	2012-11-20	10:40
1171	525662	WELL 19	ANTIMONY	WL016	<2.0	ug/L	2012-01-28	2012-11-20	10:40
1172	525662	WELL 19	SELENIUM	WL016	<10.0	ug/L	2012-01-28	2012-11-20	10:40
1173	525662	WELL 19	MERCURY	WL016	<0.05	ug/L	2012-11-30	2012-11-20	10:40
1174	525663	WELL 20	SODIUM	WL017	101	mg/L	2012-11-27	2012-11-20	10:55
1175	525663	WELL 20	ARSENIC	WL017	2.8	ug/L	2012-11-28	2012-11-20	10:55
1176	525663	WELL 20	BARIUM	WL017	894	ug/L	2012-11-28	2012-11-20	10:55
1177	525663	WELL 20	BERYLLIUM	WL017	<2.0	ug/L	2012-11-28	2012-11-20	10:55
1178	525663	WELL 20	CADMIUM	WL017	<2.0	ug/L	2012-11-28	2012-11-20	10:55
1179	525663	WELL 20	CHROMIUM	WL017	<10.0	ug/L	2012-11-28	2012-11-20	10:55
1180	525663	WELL 20	THALLIUM	WL017	<1.0	ug/L	2012-11-28	2012-11-20	10:55
1181	525663	WELL 20	NICKLE	WL017	<10.0	ug/L	2012-11-28	2012-11-20	10:55
1182	525663	WELL 20	ANTIMONY	WL017	<2.0	ug/L	2012-11-28	2012-11-20	10:55
1183	525663	WELL 20	SELENIUM	WL017	<10.0	ug/L	2012-11-28	2012-11-20	10:55
1184	525663	WELL 20	MERCURY	WL017	<0.05	ug/L	2012-11-30	2012-11-20	10:55
1185	525661	WELL 31	SODIUM	WL030	114	mg/L	2012-11-27	2012-11-20	10:15	3.9 mg/L Chlorine
1186	525661	WELL 31	ARSENIC	WL030	2.1	ug/L	2012-11-28	2012-11-20	10:15	3.9 mg/L Chlorine
1187	525661	WELL 31	BARIUM	WL030	178	ug/L	2012-11-28	2012-11-20	10:15	3.9 mg/L Chlorine
1188	525661	WELL 31	BERYLLIUM	WL030	<2.0	ug/L	2012-11-28	2012-11-20	10:15	3.9 mg/L Chlorine
1189	525661	WELL 31	CADMIUM	WL030	<1.0	ug/L	2012-11-28	2012-11-20	10:15	3.9 mg/L Chlorine
1190	525661	WELL 31	CHROMIUM	WL030	48.7	ug/L	2012-11-28	2012-11-20	10:15	3.9 mg/L Chlorine
1191	525661	WELL 31	THALLIUM	WL030	<1.0	ug/L	2012-11-28	2012-11-20	10:15	3.9 mg/L Chlorine
1192	525661	WELL 31	NICKLE	WL030	<10.0	ug/L	2012-11-28	2012-11-20	10:15	3.9 mg/L Chlorine
1193	525661	WELL 31	ANTIMONY	WL030	<2.0	ug/L	2012-11-28	2012-11-20	10:15	3.9 mg/L Chlorine
1194	525661	WELL 31	SELENIUM	WL030	<10.0	ug/L	2012-11-28	2012-11-20	10:15	3.9 mg/L Chlorine
1195	525661	WELL 31	MERCURY	WL030	<0.05	ug/L	2012-11-30	2012-11-20	10:15	3.9 mg/L Chlorine
1196	525658	WELL 33	SODIUM	WL034	44.8	mg/L	2012-11-27	2012-11-20	8:30
1197	525658	WELL 33	ARSENIC	WL034	<2.0	ug/L	2012-11-28	2012-11-20	8:30
1198	525658	WELL 33	BARIUM	WL034	220	ug/L	2012-11-28	2012-11-20	8:30
1199	525658	WELL 33	BERYLLIUM	WL034	<2.0	ug/L	2012-11-28	2012-11-20	8:30
1200	525658	WELL 33	CADMIUM	WL034	<2.0	ug/L	2012-11-28	2012-11-20	8:30
1201	525658	WELL 33	CHROMIUM	WL034	50.7	ug/L	2012-11-28	2012-11-20	8:30
1202	525658	WELL 33	THALLIUM	WL034	<1.0	ug/L	2012-11-28	2012-11-20	8:30
1203	525658	WELL 33	NICKLE	WL034	<10.0	ug/L	2012-11-28	2012-11-20	8:30
1204	525658	WELL 33	ANTIMONY	WL034	<2.0	ug/L	2012-11-28	2012-11-20	8:30
1205	525658	WELL 33	SELENIUM	WL034	<10.0	ug/L	2012-11-28	2012-11-20	8:30
1206	525658	WELL 33	MERCURY	WL034	<0.05	ug/L	2012-11-30	2012-11-20	8:30
1207	525659	WELL 34	SODIUM	WL035	55.4	mg/L	2012-11-27	2012-11-20	8:10
1208	525659	WELL 34	ARSENIC	WL035	<2.0	ug/L	2012-11-28	2012-11-20	8:10
1209	525659	WELL 34	BARIUM	WL035	207	ug/L	2012-11-28	2012-11-20	8:10
1210	525659	WELL 34	BERYLLIUM	WL035	<2.0	ug/L	2012-11-28	2012-11-20	8:10
1211	525659	WELL 34	CADMIUM	WL035	<2.0	ug/L	2012-11-28	2012-11-20	8:10
1212	525659	WELL 34	CHROMIUM	WL035	53.7	ug/L	2012-11-28	2012-11-20	8:10
1213	525659	WELL 34	THALLIUM	WL035	<1.0	ug/L	2012-11-28	2012-11-20	8:10
1214	525659	WELL 34	NICKLE	WL035	<10.0	ug/L	2012-11-28	2012-11-20	8:10
1215	525659	WELL 34	ANTIMONY	WL035	<2.0	ug/L	2012-11-28	2012-11-20	8:10
1216	525659	WELL 34	SELENIUM	WL035	<10.0	ug/L	2012-11-28	2012-11-20	8:10
1217	525659	WELL 34	MERCURY	WL035	<0.05	ug/L	2012-11-30	2012-11-20	8:10
1218	525674	WELL 35, 36, 37	ARSENIC	POE02	<2.0	ug/L	2012-11-28	2012-11-20	8:55
1219	525666	WELL 38	SODIUM	WL039	37.3	mg/L	2012-11-27	2012-11-20	11:50
1220	525666	WELL 38	ARSENIC	WL039	<2.0	ug/L	2012-11-28	2012-11-20	11:50
1221	525666	WELL 38	BARIUM	WL039	306	ug/L	2012-11-28	2012-11-20	11:50
1222	525666	WELL 38	BERYLLIUM	WL039	<2.0	ug/L	2012-11-28	2012-11-20	11:50
1223	525666	WELL 38	CADMIUM	WL039	<2.0	ug/L	2012-11-28	2012-11-20	11:50
1224	525666	WELL 38	CHROMIUM	WL039	21.1	ug/L	2012-11-28	2012-11-20	11:50
1225	525666	WELL 38	THALLIUM	WL039	<1.0	ug/L	2012-11-28	2012-11-20	11:50
1226	525666	WELL 38	NICKLE	WL039	<10.0	ug/L	2012-11-28	2012-11-20	11:50
1227	525666	WELL 38	ANTIMONY	WL039	<2.0	ug/L	2012-11-28	2012-11-20	11:50
1228	525666	WELL 38	SELENIUM	WL039	<10.0	ug/L	2012-11-28	2012-11-20	11:50
1229	525666	WELL 38	MERCURY	WL039	<0.05	ug/L	2012-11-28	2012-11-20	11:50
1230	525667	WELL 39	SODIUM	WL040	46.4	mg/L	2012-11-27	2012-11-20	12:10
1231	525667	WELL 39	ARSENIC	WL040	<2.0	ug/L	2012-11-28	2012-11-20	12:10
1232	525667	WELL 39	BARIUM	WL040	251	ug/L	2012-11-28	2012-11-20	12:10
1233	525667	WELL 39	BERYLLIUM	WL040	<2.0	ug/L	2012-11-28	2012-11-20	12:10
1234	525667	WELL 39	CADMIUM	WL040	<2.0	ug/L	2012-11-28	2012-11-20	12:10
1235	525667	WELL 39	CHROMIUM	WL040	59.1	ug/L	2012-11-28	2012-11-20	12:10
1236	525667	WELL 39	THALLIUM	WL040	<1.0	ug/L	2012-11-28	2012-11-20	12:10
1237	525667	WELL 39	NICKLE	WL040	<10.0	ug/L	2012-11-28	2012-11-20	12:10
1238	525667	WELL 39	ANTIMONY	WL040	<2.0	ug/L	2012-11-28	2012-11-20	12:10
1239	525667	WELL 39	SELENIUM	WL040	<10.0	ug/L	2012-11-28	2012-11-20	12:10
1240	525667	WELL 39	MERCURY	WL040	<0.05	ug/L	2012-11-28	2012-11-20	12:10
1241	525657	WELL 40	SODIUM	WL041	56	mg/L	2012-11-27	2012-11-20	12:26
1242	525657	WELL 40	ARSENIC	WL041	<2.0	ug/L	2012-11-28	2012-11-20	12:26
1243	525657	WELL 40	BARIUM	WL041	231	ug/L	2012-11-28	2012-11-20	12:26
1244	525657	WELL 40	BERYLLIUM	WL041	<2.0	ug/L	2012-11-28	2012-11-20	12:26
1245	525657	WELL 40	CADMIUM	WL041	<2.0	ug/L	2012-11-28	2012-11-20	12:26
1246	525657	WELL 40	CHROMIUM	WL041	45.7	ug/L	2012-11-28	2012-11-20	12:26
1247	525657	WELL 40	THALLIUM	WL041	<1.0	ug/L	2012-11-28	2012-11-20	12:26
1248	525657	WELL 40	NICKLE	WL041	<10.0	ug/L	2012-11-28	2012-11-20	12:26
1249	525657	WELL 40	ANTIMONY	WL041	<2.0	ug/L	2012-11-28	2012-11-20	12:26
1250	525657	WELL 40	SELENIUM	WL041	<10.0	ug/L	2012-11-28	2012-11-20	12:26
1251	525657	WELL 40	MERCURY	WL041	<0.05	ug/L	2012-11-28	2012-11-20	12:26
1252	525627	WELL 52	ARSENIC	WL054	3.9	ug/L	2012-11-28	2012-11-20	10:05
1253	525680	WELL 60	ARSENIC	WL061	6.7	ug/L	2012-11-28	2012-11-20	9:25
1254	525657	WELL 40	CYANIDE	WL041	<0.01	mg/L	2012-11-27	2012-11-20	12:26
1255	525657	WELL 40	FLUORIDE	WL041	0.29	mg/L	2012-11-29	2012-11-20	12:26
1256	525658	WELL 33	CYANIDE	WL034	<0.01	mg/L	2012-11-27	2012-11-20	8:30
1257	525658	WELL 33	FLUORIDE	WL034	0.32	mg/L	2012-11-29	2012-11-20	8:30
1258	525659	WELL 34	CYANIDE	WL035	<0.01	mg/L	2012-11-27	2012-11-20	8:10
1259	525659	WELL 34	FLUORIDE	WL035	0.31	mg/L	2012-11-29	2012-11-20	8:10
1260	525660	WELL 8	CYANIDE	WL029	<0.01	mg/L	2012-11-27	2012-11-20	9:50
1261	525660	WELL 8	FLUORIDE	WL029	0.24	mg/L	2012-11-29	2012-11-20	9:50
1262	525661	WELL 31	CYANIDE	WL030	<0.01	mg/L	2012-11-27	2012-11-20	10:15
1263	525661	WELL 31	FLUORIDE	WL030	0.37	mg/L	2012-11-30	2012-11-20	10:15
1264	525662	WELL 19	CYANIDE	WL016	<0.01	mg/L	2012-11-27	2012-11-20	10:40
1265	525662	WELL 19	FLUORIDE	WL016	<0.20	mg/L	2012-11-30	2012-11-20	10:40
1266	525663	WELL 20	CYANIDE	WL017	<0.01	mg/L	2012-11-27	2012-11-20	10:55
1267	525663	WELL 20	FLUORIDE	WL017	<0.20	mg/L	2012-11-30	2012-11-20	10:55
1268	525664	WELL 2	CYANIDE	WL003	<0.01	mg/L	2012-11-27	2012-11-20	13:35
1269	525664	WELL 2	FLUORIDE	WL003	0.25	mg/L	2012-11-30	2012-11-20	13:35
1270	525665	WELL 6	CYANIDE	WL027	<0.01	mg/L	2012-11-27	2012-11-20	13:50
1271	525665	WELL 6	FLUORIDE	WL027	<0.20	mg/L	2012-11-30	2012-11-20	13:50
1272	525666	WELL 38	CYANIDE	WL039	<0.01	mg/L	2012-11-27	2012-11-20	11:50
1273	525666	WELL 38	FLUORIDE	WL039	0.29	mg/L	2012-11-30	2012-11-20	11:50
1274	525667	WELL 39	CYANIDE	WL040	<0.01	mg/L	2012-11-27	2012-11-20	12:10
1275	525667	WELL 39	FLUORIDE	WL040	0.31	mg/L	2012-11-30	2012-11-20	12:10
1280	526959	WELL #5 AND 1MG CLEARWELL	ARSENIC	POE03	<2.0	ug/L	2013-02-08	2013-02-05	7:40
1284	526528	WELL 61	ARSENIC	WL062	6.1	ug/L	2013-01-08	2012-12-31	8:15
1285	526306	WELL 61	ARSENIC	WL062	8.5	ug/L	2012-12-31	2012-12-18	9:05
1286	522430	WELL 6	URANIUM	WL027	16.5	ug/L	2012-08-22	2012-08-14	11:10
1287	24246.001	WELL 6	URANIUM	WL027	25.4	ug/L	2013-01-24	2013-01-07	10:35
1288	24246.001	WELL 6	GROSS ALPHA	WL027	46.99	pCi/L	2013-02-27	2013-01-07	10:35
1289	24246.001	WELL 6	GROSS BETA	WL027	12.28	pCi/L	2013-02-27	2013-01-07	10:35
1290	24246.001	WELL 6	RADIUM 226	WL027	1.07	pCi/L	2013-02-15	2013-01-07	10:35
1291	24246.001	WELL 6	RADIUM 228	WL027	0.629	pCi/L	2013-02-18	2013-01-07	10:35
1292	24246.002	WELL 1	URANIUM	WL002	11.3	ug/L	2013-01-24	2013-01-07	9:45
1293	24246.002	WELL 1	GROSS ALPHA	WL002	23.07	pCi/L	2013-02-27	2013-01-07	9:45
1294	24246.002	WELL 1	GROSS BETA	WL002	7.865	pCi/L	2013-02-27	2013-01-07	9:45
1295	24246.002	WELL 1	RADIUM 226	WL002	0.811	pCi/L	2013-02-15	2013-01-07	9:45
1296	24246.002	WELL 1	RADIUM 228	WL002	0.683	pCi/L	2013-02-18	2013-01-07	9:45
1297	21553.001	WELL 2	URANIUM	WL003	20.8	ug/L	2012-11-28	2012-11-20	13:35
1298	21553.001	WELL 2	GROSS ALPHA	WL003	34.69	pCi/L	2012-12-05	2012-11-20	13:35
1299	21553.001	WELL 2	GROSS BETA	WL003	4.083	pCi/L	2012-12-05	2012-11-20	13:35
1300	21553.001	WELL 2	RADIUM 226	WL003	0.76	pCi/L	2013-01-22	2012-11-20	13:35
1301	21553.001	WELL 2	RADIUM 228	WL003	<0.150	pCi/L	2013-01-22	2012-11-20	13:35
1303	21553.003	WELL 6	URANIUM	WL027	25.9	ug/L	2012-11-28	2012-11-20	13:50
1304	21553.003	WELL 6	GROSS ALPHA	WL027	38.75	pCi/L	2012-12-05	2012-11-20	13:50
1305	21553.003	WELL 6	GROSS BETA	WL027	2.89	pCi/L	2012-12-05	2012-11-20	13:50
1306	21553.003	WELL 6	RADIUM 226	WL027	<0.426	pCi/L	2012-01-22	2012-11-20	13:50
1307	21553.003	WELL 6	RADIUM 228	WL027	0.35	pCi/L	2012-01-23	2012-11-20	13:50
1308	21553.006	WELL 46	URANIUM	WL049	8.4	ug/L	2012-11-28	2012-11-20	8:20
1309	21553.006	WELL 46	GROSS ALPHA	WL049	19.64	pCi/L	2012-12-05	2012-11-20	8:20
1310	21553.006	WELL 46	GROSS BETA	WL049	3.319	pCi/L	2012-12-05	2012-11-20	8:20
1311	21553.006	WELL 46	RADIUM 226	WL049	0.454	pCi/L	2013-01-04	2012-11-20	8:20
1312	21553.006	WELL 46	RADIUM 228	WL049	<0.326	pCi/L	2013-01-09	2012-11-20	8:20
1313	21553.009	WELL 49	URANIUM	WL052	10.7	ug/L	2012-11-28	2012-11-20	8:10
1314	21553.009	WELL 49	GROSS ALPHA	WL052	21.49	pCi/L	2012-11-29	2012-11-20	8:10
1315	21553.009	WELL 49	GROSS BETA	WL052	1.921	pCi/L	2012-11-29	2012-11-20	8:10
1316	21553.009	WELL 49	RADIUM 226	WL052	<0.426	pCi/L	2013-01-04	2012-11-20	8:10
1317	21553.009	WELL 49	RADIUM 228	WL052	<0.448	pCi/L	2013-01-09	2012-11-20	8:10
1318	1367536	WELL 59	ARSENIC	WL060	<0.5	ug/L	2015-01-28	2015-01-21
1319	21553.01	WELL 51	GROSS ALPHA	WL053	16.47	pCi/L	2012-11-29	2012-11-20	8:05
1320	21553.01	WELL 51	GROSS BETA	WL053	3.229	pCi/L	2012-11-29	2012-11-20	8:05
1321	21553.01	WELL 51	RADIUM 226	WL053	0.686	pCi/L	2013-01-04	2012-11-20	8:05
1322	21553.01	WELL 51	RADIUM 228	WL053	0.544	pCi/L	2013-01-09	2012-11-20	8:05
1323	21553.011	WELL 52	URANIUM	WL054	14.1	ug/L	2012-11-28	2012-11-20	10:05
1324	21553.011	WELL 52	GROSS ALPHA	WL054	24.67	pCi/L	2012-11-29	2012-11-20	10:05
1325	21553.011	WELL 52	GROSS BETA	WL054	2.314	pCi/L	2012-11-29	2012-11-20	10:05
1326	21553.011	WELL 52	RADIUM 226	WL054	<0.429	pCi/L	2013-01-22	2012-11-20	10:05
1327	21553.011	WELL 52	RADIUM 228	WL054	0.226	pCi/L	2013-01-22	2012-11-20	10:05
1328	21553.012	WELL 54	URANIUM	WL055	5.7	ug/L	2012-11-28	2012-11-20	9:05
1329	21553.012	WELL 54	GROSS ALPHA	WL055	12.57	pCi/L	2012-11-29	2012-11-20	9:05
1330	21553.012	WELL 54	GROSS BETA	WL055	3.023	pCi/L	2012-11-29	2012-11-20	9:05
1331	21553.012	WELL 54	RADIUM 226	WL055	0.724	pCi/L	2013-01-04	2012-11-20	9:05
1332	21553.012	WELL 54	RADIUM 228	WL055	<0.265	pCi/L	2013-01-09	2012-11-20	9:05
1333	21553.013	WELL 55	URANIUM	WL056	5.6	ug/L	2012-11-28	2012-11-20	9:30
1334	21553.013	WELL 55	GROSS ALPHA	WL056	13.06	pCi/L	2012-11-29	2012-11-20	9:30
1335	21553.013	WELL 55	GROSS BETA	WL056	2.704	pCi/L	2012-11-29	2012-11-20	9:30
1336	21553.013	WELL 55	RADIUM 226	WL056	0.524	pCi/L	2013-01-04	2012-11-20	9:30
1337	21553.013	WELL 55	RADIUM 228	WL056	1.09	pCi/L	2013-01-07	2012-11-20	9:30
1338	21553.016	WELL 58	URANIUM	WL059	7.6	ug/L	2012-11-28	2012-11-20	8:30
1339	21553.016	WELL 58	GROSS ALPHA	WL059	15.73	pCi/L	2012-11-29	2012-11-20	8:30
1340	21553.016	WELL 58	GROSS BETA	WL059	3.049	pCi/L	2012-11-29	2012-11-20	8:30
1341	21553.016	WELL 58	RADIUM 226	WL059	0.491	pCi/L	2013-01-04	2012-11-20	8:30
1342	21553.016	WELL 58	RADIUM 228	WL059	<0.257	pCi/L	2013-01-09	2012-11-20	8:30
1343	21553.017	WELL 59	URANIUM	WL060	4.8	ug/L	2012-11-28	2012-11-20	9:10
1344	21553.017	WELL 59	GROSS ALPHA	WL060	11.08	pCi/L	2012-11-29	2012-11-20	9:10
1345	21553.017	WELL 59	GROSS BETA	WL060	10.48	pCi/L	2012-11-29	2012-11-20	9:10
1346	21553.017	WELL 59	RADIUM 226	WL060	0.691	pCi/L	2013-01-04	2012-11-20	9:10
1347	21553.017	WELL 59	RADIUM 228	WL060	1.09	pCi/L	2013-01-07	2012-11-20	9:10
1348	21553.018	WELL 60	URANIUM	WL061	17.4	ug/L	2012-11-28	2012-11-20	9:25
1349	21553.018	WELL 60	GROSS ALPHA	WL061	28.82	pCi/L	2012-11-29	2012-11-20	9:25
1350	21553.018	WELL 60	GROSS BETA	WL061	3.579	pCi/L	2012-11-29	2012-11-20	9:25
1351	21553.018	WELL 60	RADIUM 226	WL061	0.677	pCi/L	2013-01-04	2012-11-20	9:25
1352	21553.018	WELL 60	RADIUM 228	WL061	1.19	pCi/L	2013-01-07	2012-11-20	9:25
1353	21553.019	WELL 61	URANIUM	WL062	6.6	ug/L	2013-01-04	2012-12-18	9:05
1354	21553.019	WELL 61	GROSS ALPHA	WL062	18.86	pCi/L	2013-01-31	2012-12-18	9:05
1355	21553.019	WELL 61	GROSS BETA	WL062	5.187	pCi/L	2013-01-31	2012-12-18	9:05
1356	21553.019	WELL 61	RADIUM 226	WL062	<0.426	pCi/L	2013-01-22	2012-12-18	9:05
1357	21553.019	WELL 61	RADIUM 228	WL062	<0.114	pCi/L	2013-01-23	2012-12-18	9:05
1358	21553.02	WELL 52	URANIUM	WL054	14.2	ug/L	2012-11-28	2012-11-19	8:00
1359	21553.02	WELL 52	GROSS ALPHA	WL054	27.22	pCi/L	2012-12-05	2012-11-19	8:00
1360	21553.02	WELL 52	GROSS BETA	WL054	2.783	pCi/L	2012-12-05	2012-11-19	8:00
1361	21553.02	WELL 52	RADIUM 226	WL054	<0.426	pCi/L	2013-01-04	2012-11-19	8:00
1362	21553.02	WELL 52	RADIUM 228	WL054	<0.288	pCi/L	2013-01-09	2012-11-19	8:00
1363	21553.021	WELL 2	URANIUM	WL003	19.6	ug/L	2012-11-28	2012-11-19	7:30
1364	21553.021	WELL 2	GROSS ALPHA	WL003	28.54	pCi/L	2012-12-05	2012-11-19	7:30
1365	21553.021	WELL 2	GROSS BETA	WL003	5.585	pCi/L	2012-12-05	2012-11-19	7:30
1366	21553.021	WELL 2	RADIUM 226	WL003	<0.426	pCi/L	2013-01-04	2012-11-19	7:30
1367	21553.021	WELL 2	RADIUM 228	WL003	0.574	pCi/L	2013-01-09	2012-11-19	7:30
1368	21553.022	WELL 2	URANIUM	WL003	13.3	ug/L	2013-01-04	2012-12-17	10:45
1369	21553.022	WELL 2	GROSS ALPHA	WL003	27.89	pCi/L	2013-01-31	2012-12-17	10:45
1370	21553.022	WELL 2	GROSS BETA	WL003	10.58	pCi/L	2013-01-31	2012-12-17	10:45
1371	21553.022	WELL 2	RADIUM 226	WL003	0.426	pCi/L	2013-01-22	2012-12-17	10:45
1372	21553.022	WELL 2	RADIUM 228	WL003	0.516	pCi/L	2013-01-22	2012-12-17	10:45
1373	21553.023	WELL 52	URANIUM	WL054	9.9	ug/L	2013-01-04	2012-12-17	10:30
1374	21553.023	WELL 52	GROSS ALPHA	WL054	24.58	pCi/L	2013-01-31	2012-12-17	10:30	Probably Not Compliace Data
1375	21553.023	WELL 52	GROSS BETA	WL054	6.043	pCi/L	2013-01-31	2012-12-17	10:30
1376	21553.023	WELL 52	RADIUM 226	WL054	0.459	pCi/L	2013-01-22	2012-12-17	10:30
1377	21553.023	WELL 52	RADIUM 228	WL054	0.231	pCi/L	2013-01-22	2012-12-17	10:30
1378	21553.024	WELL 1	URANIUM	WL002		ug/L		2012-12-10	14:48	exceeded hold time
1379	21553.024	WELL 1	GROSS ALPHA	WL002		pCi/L		2012-12-10	14:48	exceeded hold time
1380	21553.024	WELL 1	GROSS BETA	WL002		pCi/L		2012-12-10	14:48	exceeded hold time
1381	21553.024	WELL 1	RADIUM 226	WL002		pCi/L		2012-12-10	14:48	exceeded hold time
1382	21553.024	WELL 1	RADIUM 228	WL002		pCi/L		2012-12-10	14:48	exceeded hold time
1383	21553.025	WELL 6	URANIUM	WL027		ug/L		2012-12-10	15:04	exceeded hold time
1384	21553.025	WELL 6	GROSS ALPHA	WL027		pCi/L		2012-12-10	15:04	exceeded hold time
1385	21553.025	WELL 6	GROSS BETA	WL027		pCi/L		2012-12-10	15:04	exceeded hold time
1386	21553.025	WELL 6	RADIUM 226	WL027		pCi/L		2012-12-10	15:04	exceeded hold time
1387	21553.025	WELL 6	RADIUM 228	WL027		pCi/L		2012-12-10	15:04	exceeded hold time
1388	24343.013	WELL 38	NITRATE-NITRITE as NITROGEN	WL039	0.64	mg/L	2013-04-24	2013-04-23	11:05
1389	24343.017	WELL 42	NITRATE-NITRITE as NITROGEN	WL043	0.7	mg/L	2013-02-24	2013-04-23	9:45
1390	24343.019	WELL 43	NITRATE-NITRITE as NITROGEN	WL045	0.68	mg/L	2013-04-24	2013-04-23	10:00
1391	24343.034	WELL 60	NITRATE-NITRITE as NITROGEN	WL061	0.21	mg/L	2013-04-24	2013-04-23	10:15
1392	24343.023	WELL 47	NITRATE-NITRITE as NITROGEN	WL050	0.44	mg/L	2013-03-28	2013-03-26	12:30
1393	24343.005	WELL 2	NITRATE-NITRITE as NITROGEN	WL003	0.32	mg/L	2013-03-13	2013-03-12	8:00
1394	24343.006	WELL 19	NITRATE-NITRITE as NITROGEN	WL016	0.62	mg/L	2013-03-13	2013-03-12	9:00
1395	24342.008	WELL 56	NITRATE-NITRITE as NITROGEN	WL027	0.21	mg/L	2013-03-13	2013-03-12	12:15
1396	24343.025	WELL 49	NITRATE-NITRITE as NITROGEN	WL052	0.29	mg/L	2013-03-13	2013-03-12	9:25
1397	24343.026	WELL 51	NITRATE-NITRITE as NITROGEN	WL053	0.25	mg/L	2013-03-13	2013-03-12	12:45
1398	24343.027	WELL 52	NITRATE-NITRITE as NITROGEN	WL054	0.22	mg/L	2013-03-13	2013-03-12	12:35
1399	24343.028	WELL 54	NITRATE-NITRITE as NITROGEN	WL055	0.23	mg/L	2013-02-20	2013-03-12	10:35
1400	24343.03	WELL 56	NITRATE-NITRITE as NITROGEN	WL057	0.21	mg/L	2013-03-13	2013-03-12	9:55
1401	24343.032	WELL 58	NITRATE-NITRITE as NITROGEN	WL059	0.2	mg/L	2013-03-13	2013-03-12	10:00
1402	24343.033	WELL 59	NITRATE-NITRITE as NITROGEN	WL060	0.27	mg/L	2013-03-13	2013-03-12	10:50
1403	24343.022	WELL 46	NITRATE-NITRITE as NITROGEN	WL049	0.2	mg/L	2013-02-27	2013-02-27	8:25
1404	24343.024	WELL 48	NITRATE-NITRITE as NITROGEN	WL051	0.3	mg/L	2013-02-27	2013-02-27	8:05
1405	24343.001	WELL 35, 36, 37	NITRATE-NITRITE as NITROGEN	POE02	0.48	mg/L	2013-02-20	2013-02-18	10:00
1406	24343.009	WELL 8	NITRATE-NITRITE as NITROGEN	WL029	0.47	mg/L	2013-02-20	2013-02-18	10:25
1407	24343.01	WELL 31	NITRATE-NITRITE as NITROGEN	WL030	0.62	mg/L	2013-02-20	2013-02-18	10:40
1408	24343.015	WELL 40	NITRATE-NITRITE as NITROGEN	WL041	0.37	mg/L	2013-02-20	2013-02-18	8:40
1409	24343.016	WELL 3A	NITRATE-NITRITE as NITROGEN	WL042	0.58	mg/L	2013-02-20	2013-02-18	8:30
1410	24343.018	WELL 41	NITRATE-NITRITE as NITROGEN	WL044	0.49	mg/L	2013-02-20	2013-02-18	8:55
1411	24343.02	WELL 44	NITRATE-NITRITE as NITROGEN	WL047	0.26	mg/L	2013-02-20	2013-02-18	9:10
1412	24343.021	WELL 45	NITRATE-NITRITE as NITROGEN	WL048	0.33	mg/L	2013-02-20	2013-02-18	9:20
1413	24343.029	WELL 55	NITRATE-NITRITE as NITROGEN	WL056	0.26	mg/L	2013-03-13	2013-02-18	11:05
1414	24343.031	WELL 57	NITRATE-NITRITE as NITROGEN	WL058	0.21	mg/L	2013-02-20	2013-02-18	11:45
1415	24343.035	WELL 61	NITRATE-NITRITE as NITROGEN	WL062	0.24	mg/L	2013-02-20	2013-02-18	11:25
1416	24343.002	WELL #5 AND 1MG CLEARWELL	NITRATE-NITRITE as NITROGEN	POE03	0.52	mg/L	2013-02-08	2013-02-05	7:40
1424	527514	WELL 35, 36, 37	ARSENIC	POE02	7.9	ug/L	2013-03-15	2013-03-12	11:20
1425	527511	WELL 6	ARSENIC	WL027	8	ug/L	2013-03-19	2013-03-12	12:15
1426	527517	WELL 19	ARSENIC	WL016	10.8	ug/L	2013-03-19	2013-03-12	9:00
1427	527512	WELL 31	ARSENIC	WL030	4.1	ug/L	2013-03-15	2013-03-12	12:00
1428	527224	WELL 31	ARSENIC	WL030	4.2	ug/L	2013-03-11	2013-02-27	8:45
1429	527513	WELL 33	ARSENIC	WL034	<2.0	ug/L	2013-03-15	2013-03-12	11:30
1430	527516	WELL 39	ARSENIC	WL040	6.9	ug/L	2013-03-15	2013-03-12	8:15
1431	527510	WELL 52	ARSENIC	WL054	3.6	ug/L	2013-03-15	2013-03-12	12:35
1432	527830	WELL 61	ARSENIC	WL062	5.3	ug/L	2013-04-03	2013-03-25	13:15
1433	528594	WELL 60	ARSENIC	WL061	2.7	ug/L	2013-04-24	2013-04-23	10:15
1434	527515	WELL 61	ARSENIC	WL062	4.4	ug/L	2013-03-15	2013-03-12	10:20
1435	528595	WELL 61	ARSENIC	WL062	5.3	ug/L	2013-04-24	2013-04-22	8:10
1436	529563	WELL 31	ARSENIC	WL030	7	ug/L	2013-06-10	2013-06-04	8:50
1437	529198	WELL 52	ARSENIC	WL054	12.3	ug/L	2013-06-05	2013-05-22	11:05
1438	529562	WELL 33	ARSENIC	WL034	<2.0	ug/L	2013-06-10	2013-06-04	9:30
1439	529561	WELL 39	ARSENIC	WL040	8.7	ug/L	2013-06-10	2013-06-04	9:42
1440	529559	WELL 35, 36, 37	ARSENIC	POE02	<2.0	ug/L	2013-06-10	2013-06-04	13:42
1441	529196	WELL 46	ARSENIC	WL049	2	ug/L	2013-05-24	2013-05-22	12:06
1442	529197	WELL 55	ARSENIC	WL056	4.9	ug/L	2013-05-24	2013-05-22	11:31
1443	529199	WELL 2	ARSENIC	WL003	<2.0	ug/L	2013-05-24	2013-05-22	9:44
1444	529200	WELL 51	ARSENIC	WL053	<2.0	ug/L	2013-05-24	2013-05-22	10:41
1445	529201	WELL 6	ARSENIC	WL027	8.2	ug/L	2013-05-24	2013-05-22	9:21
1446	529202	WELL 49	ARSENIC	WL052	5.3	ug/L	2013-05-24	2013-05-22	12:21
1447	529203	WELL 54	ARSENIC	WL055	<2.0	ug/L	2013-05-24	2013-05-22	12:50
1450	24343.004	WELL 1	NITRATE-NITRITE as NITROGEN	WL002	0.44	mg/L	2013-05-24	2013-05-22	10:00
1452	24343.008	WELL 6	NITRATE-NITRITE as NITROGEN	WL027	0.23	mg/L	2013-03-13	2013-03-12	12:15
1453	24343.011	WELL 33	NITRATE-NITRITE as NITROGEN	WL034	0.61	mg/L	2013-03-13	2013-03-12	12:00
1454	24343.012	WELL 34	NITRATE-NITRITE as NITROGEN	WL035	0.58	mg/L	2013-05-10	2013-05-07	7:35
1455	24343.014	WELL 39	NITRATE-NITRITE as NITROGEN	WL040	0.42	mg/L	2013-03-13	2013-03-12	12:00
1457	26249.001	WELL 2	URANIUM	WL003	17	ug/L	2013-03-20	2013-03-12	8:00
1458	26249.001	WELL 2	GROSS ALPHA	WL003	23.5	pCi/L	2013-05-10	2013-03-12	8:00
1459	26249.001	WELL 2	GROSS BETA	WL003	9.96	pCi/L	2013-05-10	2013-03-12	8:00	DEQ
1460	26249.001	WELL 2	RADIUM 226	WL003	<0.426	pCi/L	2013-04-18	2013-03-12	8:00	DEQ
1461	26249.001	WELL 2	RADIUM 228	WL003	0.46	pCi/L	2013-04-12	2013-03-12	8:00	DEQ
1462	26249.003	WELL 6	URANIUM	WL027	17.9	ug/L	2013-03-27	2013-03-26	12:40	DEQ
1463	26249.003	WELL 6	GROSS ALPHA	WL027	29.4	pCi/L	2013-05-21	2013-03-26	12:40	DEQ
1464	26249.003	WELL 6	GROSS BETA	WL027	15.3	pCi/L	2013-05-21	2013-03-26	12:40	DEQ
1465	26249.003	WELL 6	RADIUM 226	WL027	0.599	pCi/L	2013-04-24	2013-03-26	12:40	DEQ
1466	26249.003	WELL 6	RADIUM 228	WL027	<0.221	pCi/L	2013-04-19	2013-03-26	12:40	DEQ
1467	26249.006	WELL 46	URANIUM	WL049	7.5	ug/L	2013-08-21	2013-03-12	9:00	DEQ
1468	26249.006	WELL 46	GROSS ALPHA	WL049	20	pCi/L	2013-08-28	2013-03-12	9:00	DEQ
1469	26249.006	WELL 46	GROSS BETA	WL049	3.36	pCi/L	2013-08-28	2013-03-12	9:00	DEQ
1470	26249.006	WELL 46	RADIUM 226	WL049	0.198	pCi/L	2013-09-09	2013-03-12	9:00	DEQ
1471	26249.006	WELL 46	RADIUM 228	WL049	0.808	pCi/L	2013-09-03	2013-03-12	9:00	DEQ
1472	26249.007	WELL 47	URANIUM	WL050	2	ug/L	2013-03-27	2013-03-26	12:30	DEQ
1473	26249.007	WELL 47	GROSS ALPHA	WL050	6.08	pCi/L	2013-05-28	2013-03-26	12:30	DEQ
1474	26249.007	WELL 47	GROSS BETA	WL050	3.69	pCi/L	2013-05-28	2013-03-26	12:30	DEQ
1475	26249.007	WELL 47	RADIUM 226	WL050	0.667	pCi/L	2013-04-24	2013-03-26	12:30	DEQ
1476	26249.007	WELL 47	RADIUM 228	WL050	0.45	pCi/L	2013-04-19	2013-03-26	12:30	DEQ
1477	26249.008	WELL 48	URANIUM	WL051	14.6	ug/L	2013-03-20	2013-03-12	9:15	DEQ
1478	26249.008	WELL 48	GROSS ALPHA	WL051	27.3	pCi/L	2013-03-27	2013-03-12	9:15	DEQ
1479	26249.008	WELL 48	GROSS BETA	WL051	4.41	pCi/L	2013-03-27	2013-03-12	9:15	DEQ
1480	26249.008	WELL 48	RADIUM 226	WL051	<0.426	pCi/L	2013-04-18	2013-03-12	9:15	DEQ
1481	26249.008	WELL 48	RADIUM 228	WL051	0.247	pCi/L	2013-04-12	2013-03-12	9:15	DEQ
1482	26249.009	WELL 49	URANIUM	WL052	11.9	ug/L	2013-03-20	2013-03-12	9:25	DEQ
1483	26249.009	WELL 49	GROSS ALPHA	WL052	24.4	pCi/L	2013-03-21	2013-03-12	9:25	DEQ
1484	26249.009	WELL 49	GROSS BETA	WL052	3.98	pCi/L	2013-03-21	2013-03-12	9:25	DEQ
1485	26249.009	WELL 49	RADIUM 226	WL052	0.6	pCi/L	2013-04-18	2013-03-12	9:25	DEQ
1486	26249.009	WELL 49	RADIUM 228	WL052	0.293	pCi/L	2013-04-12	2013-03-12	9:25	DEQ
1487	26249.01	WELL 51	URANIUM	WL053	8.7	ug/L	2013-03-20	2013-03-12	12:45	DEQ
1488	26249.01	WELL 51	GROSS ALPHA	WL053	16.4	pCi/L	2013-03-27	2013-03-12	12:45	DEQ
1489	26249.01	WELL 51	GROSS BETA	WL053	4.03	pCi/L	2013-03-27	2013-03-12	12:45	DEQ
1490	26249.01	WELL 51	RADIUM 226	WL053	0.532	pCi/L	2013-04-18	2013-03-12	12:45	DEQ
1491	26249.01	WELL 51	RADIUM 228	WL053	0.896	pCi/L	2013-04-12	2013-03-12	12:45	DEQ
1492	26249.011	WELL 52	URANIUM	WL054	13.7	ug/L	2013-03-20	2013-03-12	12:35	DEQ
1493	26249.011	WELL 52	GROSS ALPHA	WL054	24.2	pCi/L	2013-03-27	2013-03-12	12:35	DEQ
1494	26249.011	WELL 52	GROSS BETA	WL054	3.91	pCi/L	2013-03-27	2013-03-12	12:35	DEQ
1495	26249.011	WELL 52	RADIUM 226	WL054	<0.426	pCi/L	2013-04-18	2013-03-12	12:35	DEQ
1496	26249.011	WELL 52	RADIUM 228	WL054	0.796	pCi/L	2013-04-12	2013-03-12	12:35	DEQ
1497	26249.012	WELL 54	URANIUM	WL055	6	ug/L	2013-03-20	2013-03-12	10:35	DEQ
1498	26249.012	WELL 54	GROSS ALPHA	WL055	8.73	pCi/L	2012-05-10	2013-03-12	10:35	DEQ
1499	26249.012	WELL 54	GROSS BETA	WL055	4.8	pCi/L	2013-05-10	2013-03-12	10:35	DEQ
1500	26249.012	WELL 54	RADIUM 226	WL055	<0.46	pCi/L	2013-04-18	2013-03-12	10:35	DEQ
1501	26249.012	WELL 54	RADIUM 228	WL055	0.215	pCi/L	2013-04-12	2013-03-12	10:35	DEQ
1502	26249.013	WELL 55	URANIUM	WL056	5.7	ug/L	2013-03-20	2013-03-12	11:05	DEQ
1503	26249.013	WELL 55	GROSS ALPHA	WL056	10.9	pCi/L	2013-05-10	2013-03-12	11:05	DEQ
1504	26249.013	WELL 55	GROSS BETA	WL056	4.28	pCi/L	2013-05-10	2013-03-12	11:05	DEQ
1505	26249.013	WELL 55	RADIUM 226	WL056	0.465	pCi/L	2013-04-18	2013-03-12	11:05	DEQ
1506	26249.013	WELL 55	RADIUM 228	WL056	0.641	pCi/L	2013-04-12	2013-03-12	11:05	DEQ
1507	26249.014	WELL 56	URANIUM	WL057	7.1	ug/L	2013-03-20	2013-03-12	9:55	DEQ
1508	26249.014	WELL 56	GROSS ALPHA	WL057	14.2	pCi/L	2013-05-10	2013-03-12	9:55	DEQ
1509	26249.014	WELL 56	GROSS BETA	WL057	5.31	pCi/L	2013-05-10	2013-03-12	9:55	DEQ
1510	26249.014	WELL 56	RADIUM 226	WL057	0.532	pCi/L	2013-04-18	2013-03-12	9:55	DEQ
1511	26249.014	WELL 56	RADIUM 228	WL057	0.682	pCi/L	2013-04-12	2013-03-12	9:55	DEQ
1512	26249.015	WELL 57	URANIUM	WL058	5.6	ug/L	2013-03-20	2013-03-12	10:00	DEQ
1513	26249.015	WELL 57	GROSS ALPHA	WL058	12.01	pCi/L	2013-05-10	2013-03-12	10:00	DEQ
1514	26249.015	WELL 57	GROSS BETA	WL058	4.97	pCi/L	2013-05-10	2013-03-12	10:00	DEQ
1515	26249.015	WELL 57	RADIUM 226	WL058	<0.426	pCi/L	2013-04-18	2013-03-12	10:00	DEQ
1516	26249.015	WELL 57	RADIUM 228	WL058	0.576	pCi/L	2013-04-12	2013-03-12	10:00	DEQ
1517	26249.016	WELL 58	URANIUM	WL059	7.7	ug/L	2013-03-20	2013-03-12	10:00	DEQ
1518	26249.016	WELL 58	GROSS ALPHA	WL059	14.7	pCi/L	2013-05-10	2013-03-12	10:00	DEQ
1519	26249.016	WELL 58	GROSS BETA	WL059	5.03	pCi/L	2013-05-10	2013-03-12	10:00	DEQ
1520	26249.016	WELL 58	RADIUM 226	WL059	<0.426	pCi/L	2013-04-18	2013-03-12	10:00	DEQ
1521	26249.016	WELL 58	RADIUM 228	WL059	0.557	pCi/L	2013-04-12	2013-03-12	10:00	DEQ
1522	26249.017	WELL 59	URANIUM	WL060	4.8	ug/L	2013-03-20	2013-03-12	10:50	DEQ
1523	26249.017	WELL 59	GROSS ALPHA	WL060	8.38	pCi/L	2013-05-10	2013-03-12	10:50	DEQ
1524	26249.017	WELL 59	GROSS BETA	WL060	5.72	pCi/L	2013-05-10	2013-03-12	10:50	DEQ
1525	26249.017	WELL 59	RADIUM 226	WL060	0.565	pCi/L	2013-04-18	2013-03-12	10:50	DEQ
1526	26249.017	WELL 59	RADIUM 228	WL060	0.704	pCi/L	2013-04-12	2013-03-12	10:50	DEQ
1527	26249.018	WELL 60	URANIUM	WL061	15.3	ug/L	2013-04-25	2013-04-23	10:15	DEQ
1528	26249.018	WELL 60	GROSS ALPHA	WL061	13.6	pCi/L	2013-05-30	2013-04-23	10:15	DEQ
1529	26249.018	WELL 60	GROSS BETA	WL061	6.79	pCi/L	2013-05-30	2013-04-23	10:15	DEQ
1530	26249.018	WELL 60	RADIUM 226	WL061	<0.57	pCi/L	2013-05-29	2013-04-23	10:15	DEQ
1531	26249.018	WELL 60	RADIUM 228	WL061	1.1	pCi/L	2013-05-17	2013-04-23	10:15	DEQ
1532	62649.019	WELL 61	URANIUM	WL062	6.4	ug/L	2013-03-20	2013-03-12	10:20	DEQ
1533	62649.019	WELL 61	GROSS ALPHA	WL062	12.2	pCi/L	2013-05-10	2013-03-12	10:20	DEQ
1534	62649.019	WELL 61	GROSS BETA	WL062	4.44	pCi/L	2013-05-10	2013-03-12	10:20	DEQ
1535	62649.019	WELL 61	RADIUM 226	WL062	<0.426	pCi/L	2013-04-18	2013-03-12	10:20	DEQ
1536	62649.019	WELL 61	RADIUM 228	WL062	0.714	pCi/L	2013-04-12	2013-03-12	10:20	DEQ
1537	28852.001	WELL 52	URANIUM	WL054	13.6	ug/L	2013-05-22	2013-05-06	8:00	DEQ
1538	28852.001	WELL 52	GROSS ALPHA	WL054	25.3	pCi/L	2013-06-05	2013-05-06	8:00	DEQ
1539	28852.001	WELL 52	GROSS BETA	WL054	5.24	pCi/L	2013-06-05	2013-05-06	8:00	DEQ
1540	28852.001	WELL 52	RADIUM 226	WL054	0.23	pCi/L	2013-06-11	2013-05-06	8:00	DEQ
1541	28852.001	WELL 52	RADIUM 228	WL054	<0.68	pCi/L	2013-05-30	2013-05-06	8:00	DEQ
1545	25224.003	WELL 6	URANIUM	WL027	15.3	ug/L	2013-03-15	2013-02-04	11:57	DEQ
1546	25224.003	WELL 6	RADIUM 226	WL027	0.799	pCi/L	2013-02-15	2013-02-04	11:57	DEQ
1547	25224.003	WELL 6	RADIUM 228	WL027	0.376	pCi/L	2013-02-18	2013-02-04	11:57
1548	25224.003	WELL 6	GROSS ALPHA	WL027	27.3	pCi/L	2013-03-18	2013-02-04	11:57
1549	25224.003	WELL 6	GROSS BETA	WL027	6.72	pCi/L	2013-03-18	2013-02-04	11:57
1550	25224.02	WELL 1	URANIUM	WL002	11.4	ug/L	2013-03-15	2013-02-04	11:13
1551	25224.02	WELL 1	RADIUM 226	WL002	<0.426	pCi/L	2013-02-15	2013-02-04	11:13
1552	25224.02	WELL 1	RADIUM 228	WL002	0.585	pCi/L	2013-02-18	2013-02-04	11:13
1553	25224.02	WELL 1	GROSS ALPHA	WL002	25.4	pCi/L	2013-03-18	2013-02-04	11:13
1554	25224.02	WELL 1	GROSS BETA	WL002	7.41	pCi/L	2013-03-18	2013-02-04	11:13
1555	1226269	WELL 19	ARSENIC	WL016	3.1	ug/L	2013-07-25	2013-07-23	10:00
1640	1232624	WELL 35, 36, 37	ARSENIC	POE02	0.74	ug/L	2013-08-20	2013-08-15	13:25
1641	1232625	WELL 19	ARSENIC	WL016	4.65	ug/L	2013-08-20	2013-08-15	8:50	Ana-Lab
1642	1232627	WELL 31	ARSENIC	WL030	6.41	ug/L	2013-08-20	2013-08-15	13:45
1643	1232628	WELL 39	ARSENIC	WL040	<0.5	ug/L	2013-08-20	2013-08-15	11:10
1644	1232629	WELL 52	ARSENIC	WL054	12.6	ug/L	2013-08-20	2013-08-15	12:10
1645	1232630	WELL 60	ARSENIC	WL061	4.57	ug/L	2013-08-20	2013-08-15	9:21
1646	1232631	WELL 61	ARSENIC	WL062	1.22	ug/L	2013-08-20	2013-08-15	9:37
1647	1232632	WELL 33	ARSENIC	WL034	0.535	ug/L	2013-08-20	2013-08-15	11:35
1648	1232632	WELL 33	Glyphosate	WL034	<100	mg/L	2013-08-27	2013-08-15	11:35
1652	20130848-01	WELL 40	GROSS ALPHA	WL041	10.2	pCi/L	2013-08-23	2013-08-15	10:50
1653	20130848-01	WELL 40	GROSS BETA	WL041	3.49	pCi/L	2013-08-23	2013-08-15	10:50
1654	20130848-01	WELL 40	RADIUM 226	WL041	0.31	pCi/L	2013-09-09	2013-08-15	10:50
1655	20130848-01	WELL 40	RADIUM 228	WL041	0.938	pCi/L	2013-08-27	2013-08-15	10:50
1656	20130848-01	WELL 40	URANIUM	WL041	4.94	ug/L	2013-08-21	2013-08-15	10:50
1657	20130848-02	WELL 58	GROSS ALPHA	WL059	12.8	pCi/L	2013-08-23	2013-08-15	10:20
1658	20130848-02	WELL 58	GROSS BETA	WL059	2.75	pCi/L	2013-08-23	2013-08-15	10:20
1659	20130848-02	WELL 58	RADIUM 226	WL059	0.236	pCi/L	2013-09-09	2013-08-15	10:20
1660	20130848-02	WELL 58	RADIUM 228	WL059	<0.442	pCi/L	2013-08-27	2013-08-15	10:20
1661	20130848-02	WELL 58	URANIUM	WL059	8.48	ug/L	2013-08-21	2013-08-15	10:20
1662	20130848-03	WELL 6	GROSS ALPHA	WL027	64.5	pCi/L	2012-08-30	2013-08-15	12:40
1663	20130848-03	WELL 6	GROSS BETA	WL027	8.94	pCi/L	2013-08-30	2013-08-15	12:40
1664	20130848-03	WELL 6	RADIUM 226	WL027	0.18	pCi/L	2013-09-09	2013-08-15	12:40
1665	20130848-03	WELL 6	RADIUM 228	WL027	0.688	pCi/L	2013-08-27	2013-08-15	12:40
1666	20130848-03	WELL 6	URANIUM	WL027	23.4	ug/L	2013-08-21	2013-08-15	12:40
1667	20130848-04	WELL 54	GROSS ALPHA	WL055	10.4	pCi/L	2013-08-19	2013-08-15	9:45
1668	20130848-04	WELL 54	GROSS BETA	WL055	3.06	pCi/L	2013-08-19	2013-08-15	9:45
1669	20130848-04	WELL 54	RADIUM 226	WL055	0.191	pCi/L	2013-09-09	2013-08-15	9:45
1670	20130848-04	WELL 54	RADIUM 228	WL055	0.866	pCi/L	2013-08-27	2013-08-15	9:45
1671	20130848-04	WELL 54	URANIUM	WL055	5.29	ug/L	2013-08-21	2013-08-15	9:45
1672	20130848-05	WELL 2	GROSS ALPHA	WL003	37.3	pCi/L	2013-08-23	1965-07-01	12:25
1673	20130848-05	WELL 2	GROSS BETA	WL003	7.65	pCi/L	2013-08-23	2013-08-15	12:25
1674	20130848-05	WELL 2	RADIUM 226	WL003	0.073	pCi/L	2013-09-09	2013-08-15	12:25
1675	20130848-05	WELL 2	RADIUM 228	WL003	0.211	pCi/L	2013-08-27	2013-08-15	12:25
1676	20130848-05	WELL 2	URANIUM	WL003	22.1	ug/L	2013-08-21	2013-08-15	12:25
1677	20130848-06	WELL 51	GROSS ALPHA	WL053	17.5	pCi/L	2013-08-23	2013-08-15	12:00
1678	20130848-06	WELL 51	GROSS BETA	WL053	3.25	pCi/L	2013-08-23	2013-08-15	12:00
1679	20130848-06	WELL 51	RADIUM 226	WL053	<0.233	pCi/L	2013-09-09	2013-08-15	12:00
1680	20130848-06	WELL 51	RADIUM 228	WL053	<0.746	pCi/L	2013-09-03	2013-08-15	12:00
1681	20130848-06	WELL 51	URANIUM	WL053	7.47	ug/L	2013-08-21	2013-08-15	12:00
1682	28885.001	WELL 2	URANIUM	WL003	24.7	ug/L	2013-06-26	2013-06-04	9:55
1683	28885.001	WELL 2	GROSS ALPHA	WL003	31.7	pCi/L	2013-07-10	2013-06-04	9:55
1684	28885.001	WELL 2	GROSS BETA	WL003	12.9	pCi/L	2013-07-10	2013-06-04	9:55
1685	28885.001	WELL 2	RADIUM 226	WL003	<0.71	pCi/L	2013-07-08	2013-06-04	9:55
1686	28885.001	WELL 2	RADIUM 228	WL003	0.74	pCi/L	2013-07-01	2013-06-04	9:55
1759	1241300	WELL 61	GROSS ALPHA	WL062	9.73	pCi/L	2013-08-27	2013-08-15	9:40
1760	1241300	WELL 61	GROSS BETA	WL062	3.44	pCi/L	2013-08-27	2013-08-15	9:40
1761	1241300	WELL 61	RADIUM 226	WL062	<0.23	pCi/L	2013-09-09	2013-08-15	9:40
1762	1241300	WELL 61	RADIUM 228	WL062	0.74	pCi/L	2013-09-03	2013-08-15	9:40
1763	1241300	WELL 61	URANIUM	WL062	6.1	ug/L	2013-08-21	2013-08-15	9:40
1764	20130848-09	WELL 52	GROSS ALPHA	WL054	30.8	pCi/L	2013-08-27	2013-08-15	12:10
1765	20130848-09	WELL 52	GROSS BETA	WL054	3.8	pCi/L	2013-08-27	2013-08-15	12:10
1766	20130848-09	WELL 52	RADIUM 226	WL054	<0.24	pCi/L	2013-09-09	2013-08-15	12:10
1767	20130848-09	WELL 52	RADIUM 228	WL054	<0.42	pCi/L	2013-09-03	2013-08-15	12:10
1768	20130848-09	WELL 52	URANIUM	WL054	24.6	ug/L	2013-08-21	2013-08-15	12:10
1769	28885.002	WELL 6	URANIUM	WL027	19.6	ug/l	2013-06-11	2013-05-22	9:21
1770	28885.002	WELL 6	GROSS ALPHA	WL027	24.5	pCi/L	2013-06-14	2013-05-22	9:21
1771	28885.002	WELL 6	GROSS BETA	WL027	5.5	pCi/L	2013-06-14	2013-05-22	9:21
1772	28885.002	WELL 6	RADIUM 226	WL027	<0.87	pCi/L	2013-06-21	2013-05-22	9:21
1773	28885.002	WELL 6	RADIUM 228	WL027	<0.34	pCi/L	2013-06-14	2013-05-22	9:21
1774	1367537	WELL 58	ARSENIC	WL059	4.5	ug/L	2015-01-28	2015-01-21
1775	1367538	WELL 60	ARSENIC	WL061	4.1	ug/L	2015-01-28	2015-01-21
1776	1367539	WELL 54	ARSENIC	WL055	1.7	ug/L	2015-01-28	2015-01-21
1777	1367540	WELL #5 AND 1MG CLEARWELL	ARSENIC	POE03	0.83	ug/L	2015-01-28	2015-01-21
1778	1391023	WELL 59	BARIUM	WL060	0.252	mg/L	2015-04-30	2015-04-29	10:10
1779	1391023	WELL 59	CADMIUM	WL060	0.032	mg/L	2015-04-30	2015-04-29	10:10
1780	1391023	WELL 59	TRICHLOROACETIC ACID	WL060	<0.0005	mg/L	2015-04-30	2015-04-29	10:10
1781	1391023	WELL 59	NICKLE	WL060	<0.001	mg/L	2015-04-30	2015-04-29	10:10
1782	1391023	WELL 59	BERYLLIUM	WL060	<0.0005	mg/L	2015-04-30	2015-04-29	10:10
1783	1391023	WELL 59	ANTIMONY	WL060	<0.001	mg/L	2015-04-30	2015-04-29	10:10
1784	124294	WELL 58	URANIUM	WL055	8.48	ug/L	2013-09-09	2013-08-15	10:20
1785	124294	WELL 58	GROSS ALPHA	WL055	12.8	pCi/L	2013-08-21	2013-08-15	10:20
1786	124294	WELL 58	GROSS BETA	WL055	2.75	pCi/L	2013-08-23	2013-08-15	10:20
1787	124294	WELL 58	RADIUM 228	WL055	<0.964	pCi/L	2013-08-23	2013-08-15	10:20
1788	124294	WELL 58	RADIUM 226	WL055	0.236	pCi/L	2013-08-27	2013-08-15	10:20
1789	1391023	WELL 59	CADMIUM	WL060	<0.0005	mg/L	2015-04-30	2015-04-29	10:10
1790	1391023	WELL 59	SELENIUM	WL060	0.00129	mg/L	2015-05-01	2015-04-29	10:10
1791	1391023	WELL 59	MERCURY	WL060	<0.20	ug/L	2015-05-01	2015-04-29	10:10
1792	1391025	WELL 54	BARIUM	WL055	0.208	mg/L	2015-04-30	2015-04-29	10:00
1793	1391025	WELL 54	CADMIUM	WL055	0.0378	mg/L	2015-04-30	2015-04-29	10:00
1794	1241297	WELL 54	URANIUM	WL053	0.073	pCi/L	2013-09-09	2013-08-15	12:25
1795	1241298	WELL 54	GROSS ALPHA	WL053	7.47	pCi/L	2013-08-21	2013-08-15	12:00
1796	1241298	WELL 54	GROSS BETA	WL053	17.5	pCi/L	2013-08-23	2013-08-15	12:00
1797	1241298	WELL 54	RADIUM 228	WL053	3.25	pCi/L	2013-08-23	2013-08-15	12:00
1798	1241298	WELL 54	RADIUM 226	WL053	0.306	pCi/L	2013-09-03	2013-08-15	12:00
1799	1241298	WELL 60	RADIUM 226	WL061	0.147	pCi/L	2013-09-09	2013-08-15	9:25
1800	1241299	WELL 60	URANIUM	WL061	6.31	ug/L	2013-08-21	2013-08-15	9:25
1801	1241299	WELL 60	GROSS ALPHA	WL061	12.7	pCi/L	2013-08-27	2013-08-15	9:25
1802	1241299	WELL 60	GROSS BETA	WL061	2.47	pCi/L	2013-08-27	2013-08-15	9:25
1803	1241299	WELL 60	RADIUM 228	WL061	0.762	pCi/L	2013-09-21	2013-08-15	9:25
1804	1391025	WELL 54	THALLIUM	WL055	<0.0005	mg/L	2015-04-30	2015-04-29	10:00
1805	1391025	WELL 54	NICKLE	WL055	<0.001	mg/L	2015-04-30	2015-04-29	10:00
1806	1391025	WELL 54	BERYLLIUM	WL055	<0.0005	mg/L	2015-04-30	2015-04-29	10:00
1807	1391025	WELL 54	ANTIMONY	WL055	<0.001	mg/L	2015-04-30	2015-04-29	10:00
1808	1391025	WELL 54	CADMIUM	WL055	<0.0005	mg/L	2015-04-30	2015-04-29	10:00
1809	1241300	WELL 60	URANIUM	WL054	0.191	pCi/L	2013-09-09	2013-08-15	9:40
1810	1241301	WELL 60	GROSS ALPHA	WL054	24.6	pCi/L	2013-08-21	2013-08-15	12:10
1811	1241301	WELL 60	GROSS BETA	WL054	30.8	pCi/L	2013-08-27	2013-08-15	12:10
1812	1241301	WELL 60	RADIUM 228	WL054	3.8	pCi/L	2013-08-27	2013-08-15	12:10
1813	1241301	WELL 60	RADIUM 226	WL054	0.235	pCi/L	2013-09-03	2013-08-15	12:10
1814	1391025	WELL 54	SELENIUM	WL055	0.0054	mg/L	2015-05-01	2015-04-29	10:00
1815	1391025	WELL 54	MERCURY	WL055	<0.200	ug/L	2015-05-01	2015-04-29	10:00
1816	1241302	WELL 61	GROSS BETA	WL049	20.1	pCi/L	2013-08-28	2013-08-15	10:35
1817	1241302	WELL 61	RADIUM 228	WL049	3.36	pCi/L	2013-08-28	2013-08-15	10:35
1818	1241302	WELL 61	RADIUM 226	WL049	0.808	pCi/L	2013-09-03	2013-08-15	10:35
1819	1241302	WELL 52	URANIUM	WL056	0.198	pCi/L	2013-09-09	2013-08-15	10:35
1820	1241303	WELL 52	GROSS ALPHA	WL056	3.9	pCi/L	2013-08-21	2013-08-15	10:00
1821	1241303	WELL 52	GROSS BETA	WL056	5.79	pCi/L	2013-08-28	2013-08-15	10:00
1822	1241303	WELL 52	RADIUM 228	WL056	2.63	pCi/L	2013-08-28	2013-08-15	10:00
1823	1241303	WELL 52	RADIUM 226	WL056	<1.42	pCi/L	2013-09-03	2013-08-15	10:00
1824	1392519	WELL 59	FLUORIDE	WL060	<0.50	mg/L	2015-05-11	2015-05-04	15:30
1875	29616.001	WELL 8	URANIUM	WL029	21.3	ug/L	2013-09-18	2013-06-11	15:07
1876	29616.001	WELL 8	GROSS ALPHA	WL029	31.7	pCi/L	2013-07-24	2013-06-11	15:07
1877	29616.001	WELL 8	GROSS BETA	WL029	9.81	pCi/L	2013-07-24	2013-06-11	15:07
1878	29616.001	WELL 8	RADIUM 226	WL029	<0.77	pCi/L	2013-07-08	2013-06-11	15:07
1879	29616.001	WELL 8	RADIUM 228	WL029	0.42	pCi/L	2013-07-02	2013-06-11	15:07
1880	29616.002	WELL 43	URANIUM	WL045	2	ug/L	2013-06-26	2013-06-11	14:15
1881	29616.002	WELL 43	GROSS ALPHA	WL045	5.69	pCi/L	2013-07-29	2013-06-11	14:15
1882	29616.002	WELL 43	GROSS BETA	WL045	4.02	pCi/L	2013-07-29	2013-06-11	14:15
1883	29616.002	WELL 43	RADIUM 226	WL045	<0.77	pCi/L	2013-07-09	2013-06-11	14:15
1884	29616.002	WELL 43	RADIUM 228	WL045	<0.31	pCi/L	2013-07-02	2013-06-11	14:15
1885	29598.005	WELL 44	URANIUM	WL047	5.6	ug/L	2013-06-26	2013-06-11	13:43
1886	29598.005	WELL 44	GROSS ALPHA	WL047	10.1	pCi/L	2013-07-22	2013-06-11	13:43
1887	29598.005	WELL 44	GROSS BETA	WL047	3.89	pCi/L	2013-07-22	2013-06-11	13:43
1888	29598.005	WELL 44	RADIUM 226	WL047	<0.77	pCi/L	2013-07-08	2013-06-11	13:43
1889	29598.005	WELL 44	RADIUM 228	WL047	<0.33	pCi/L	2013-07-02	2013-06-11	13:43
1890	29598.006	WELL 48	URANIUM	WL051	6.9	ug/L	2013-06-26	2013-06-11	15:57
1891	29598.006	WELL 48	GROSS ALPHA	WL051	13.1	pCi/L	2013-07-24	2013-06-11	15:57
1892	29598.006	WELL 48	GROSS BETA	WL051	4.6	pCi/L	2013-07-24	2013-06-11	15:57
1893	29598.006	WELL 48	RADIUM 226	WL051	<0.77	pCi/L	2013-07-09	2013-06-11	15:57
1894	29598.006	WELL 48	RADIUM 228	WL051	0.5	pCi/L	2013-07-01	2013-06-11	15:57
1898	20130997-01	WELL 52	GROSS ALPHA	WL052	17.6	pCi/L	2013-10-15	2013-09-25	9:40
1899	20130997-01	WELL 52	GROSS BETA	WL052	3.13	pCi/L	2013-10-15	2013-09-25	9:40
1900	20130997-01	WELL 52	RADIUM 226	WL052	0.06	pCi/L	2013-10-31	2013-09-25	9:40
1901	20130997-01	WELL 52	RADIUM 228	WL052	0.209	pCi/L	2013-10-01	2013-09-25	9:40
1902	1243495	WELL 59	URANIUM	WL060	5.49	ug/L	2013-10-11	2013-09-27	11:10
1903	1243495	WELL 59	GROSS ALPHA	WL060	7.57	pCi/L	2013-10-13	2013-09-27	11:10
1904	1243495	WELL 59	GROSS BETA	WL060	2.73	pCi/L	2013-10-13	2013-09-27	11:10
1905	1243495	WELL 59	RADIUM 228	WL060	0.641	pCi/L	2013-10-22	2013-09-27	11:10
1906	1243495	WELL 59	RADIUM 226	WL060	0.217	pCi/L	2013-10-24	2013-09-27	11:10
1910	1392520	WELL 54	FLUORIDE	WL055	<0.50	mg/L	2015-05-11	2015-05-04	15:45
1911	1264819	WELL 20	NITRATE-NITRITE as NITROGEN	WL017	<1.00	mg/L	2013-12-21	2013-12-19	9:31
1956	1260300	WELL 35, 36, 37	ARSENIC	POE02	5.5	ug/L	2013-12-05	2013-12-03	13:38
1957	123262	WELL 6	ARSENIC	WL027	12.2	ug/L	2013-08-20	2013-08-15	12:40
1958	28885.003	WELL 46	URANIUM	WL049	9.8	ug/L	2013-06-11	2013-05-22	12:06
1959	28885.003	WELL 46	GROSS ALPHA	WL049	15.1	pCi/L	2013-06-12	2013-05-22	12:06
1960	28885.003	WELL 46	GROSS BETA	WL049	4.65	pCi/L	2013-06-12	2013-05-22	12:06
1961	28885.003	WELL 46	RADIUM 226	WL049	<0.96	pCi/L	2013-06-20	2013-05-22	12:06
1962	28885.003	WELL 46	RADIUM 228	WL049	0.46	pCi/L	2013-06-13	2013-05-22	12:06
1963	28885.004	WELL 49	URANIUM	WL052	11.8	ug/L	2013-06-26	2013-05-22	12:21
1964	28885.004	WELL 49	GROSS ALPHA	WL052	17.6	pCi/L	2013-07-09	2013-05-22	12:21
1965	28885.004	WELL 49	GROSS BETA	WL052	7.49	pCi/L	2013-07-09	2013-05-22	12:21
1966	28885.004	WELL 49	RADIUM 226	WL052	<0.87	pCi/L	2013-06-21	2013-05-22	12:21
1967	28885.004	WELL 49	RADIUM 228	WL052	<0.30	pCi/L	2013-06-14	2013-05-22	12:21
1968	28885.005	WELL 51	URANIUM	WL053	8.8	ug/L	2013-06-26	2013-06-04	10:25
1969	28885.005	WELL 51	GROSS ALPHA	WL053	13.6	pCi/L	2013-07-29	2013-06-04	10:25
1970	28885.005	WELL 51	GROSS BETA	WL053	6.09	pCi/L	2013-07-29	2013-06-04	10:25
1971	28885.005	WELL 51	RADIUM 226	WL053	<0.71	pCi/L	2013-07-07	2013-06-04	10:25
1972	28885.005	WELL 51	RADIUM 228	WL053	0.5	pCi/L	2013-07-01	2013-06-04	10:25
1973	28885.006	WELL 52	URANIUM	WL054	32.5	ug/L	2013-09-18	2013-06-04	10:10
1974	28885.006	WELL 52	GROSS ALPHA	WL054	41.7	pCi/L	2013-09-25	2013-06-04	10:10
1975	28885.006	WELL 52	GROSS BETA	WL054	16.1	pCi/L	2013-09-25	2013-06-04	10:10
1976	28885.006	WELL 52	RADIUM 226	WL054	<0.71	pCi/L	2013-07-08	2013-06-04	10:10
1977	28885.006	WELL 52	RADIUM 228	WL054	<0.32	pCi/L	2013-07-01	2013-06-04	10:10
1978	28885.007	WELL 54	URANIUM	WL055	7.9	ug/L	2013-06-26	2013-06-04	11:40
1979	28885.007	WELL 54	GROSS ALPHA	WL055	10.5	pCi/L	2013-07-10	2013-06-04	11:40
1980	28885.007	WELL 54	GROSS BETA	WL055	5.1	pCi/L	2013-07-10	2013-06-04	11:40
1981	28885.007	WELL 54	RADIUM 226	WL055	<0.71	pCi/L	2013-07-07	2013-06-04	11:40
1982	28885.007	WELL 54	RADIUM 228	WL055	0.44	pCi/L	2013-07-01	2013-06-04	11:40
1983	28885.008	WELL 55	URANIUM	WL056	5.7	ug/L	2013-06-26	2013-06-04	12:28
1984	28885.008	WELL 55	GROSS ALPHA	WL056	8.64	pCi/L	2013-07-10	2013-06-04	12:28
1985	28885.008	WELL 55	GROSS BETA	WL056	5.18	pCi/L	2013-07-10	2013-06-04	12:28
1986	28885.008	WELL 55	RADIUM 226	WL056	<0.71	pCi/L	2013-07-07	2013-06-04	12:28
1987	28885.008	WELL 55	RADIUM 228	WL056	<0.39	pCi/L	2013-07-01	2013-06-04	12:28
1988	1241303	WELL 55	URANIUM	WL056	3.9	ug/L	2013-08-21	2013-08-15	10:00
1989	1241303	WELL 55	GROSS ALPHA	WL056	5.79	pCi/L	2013-08-28	2013-08-15	10:00
1990	1241303	WELL 55	GROSS BETA	WL056	2.63	pCi/L	2013-08-28	2013-08-15	10:00
1991	1241303	WELL 55	RADIUM 226	WL056	<0.238	pCi/L	2013-09-09	2013-08-15	10:00
1992	1241303	WELL 55	RADIUM 228	WL056	<0.537	pCi/L	2013-09-03	2013-08-15	10:00
1993	28885.009	WELL 58	URANIUM	WL059	8.4	ug/L	2013-06-26	2013-06-04	10:48
1994	28885.009	WELL 58	GROSS ALPHA	WL059	13	pCi/L	2013-07-10	2013-06-04	10:48
1995	28885.009	WELL 58	GROSS BETA	WL059	5.55	pCi/L	2013-07-10	2013-06-04	10:48
1996	28885.009	WELL 58	RADIUM 226	WL059	<0.71	pCi/L	2013-07-08	2013-06-04	10:48
1997	28885.009	WELL 58	RADIUM 228	WL059	1.42	pCi/L	2013-07-01	2013-06-04	10:48
1998	28885.01	WELL 59	URANIUM	WL060	6	pCi/L	2013-09-18	2013-06-04	11:24
1999	28885.01	WELL 59	GROSS ALPHA	WL060	10.1	pCi/L	2013-07-29	2013-06-04	11:24
2000	28885.01	WELL 59	GROSS BETA	WL060	4.94	pCi/L	2013-07-29	2013-06-04	11:24
2001	28885.01	WELL 59	RADIUM 226	WL060	<0.71	pCi/L	2013-07-07	2013-06-04	11:24
2002	28885.01	WELL 59	RADIUM 228	WL060	0.56	pCi/L	2013-07-01	2013-06-04	11:24
2003	28885.011	WELL 60	URANIUM	WL061	5.5	ug/L	2013-06-26	2013-06-04	12:15
2004	28885.011	WELL 60	GROSS ALPHA	WL061	9.23	pCi/L	2013-07-24	2013-06-04	12:15
2005	28885.011	WELL 60	GROSS BETA	WL061	5.18	pCi/L	2013-07-24	2013-06-04	12:15
2006	28885.011	WELL 60	RADIUM 226	WL061	<0.71	pCi/L	2013-07-07	2013-06-04	12:15
2007	28885.011	WELL 60	RADIUM 228	WL061	0.48	pCi/L	2013-07-01	2013-06-04	12:15
2008	28885.012	WELL 61	URANIUM	WL062	14.2	ug/L	2013-09-18	2013-06-04	12:00
2009	28885.012	WELL 61	GROSS ALPHA	WL062	18.3	pCi/L	2013-07-24	2013-06-04	12:00
2010	28885.012	WELL 61	GROSS BETA	WL062	7.1	pCi/L	2013-07-24	2013-06-04	12:00
2011	28885.012	WELL 61	RADIUM 226	WL062	<0.71	pCi/L	2013-07-08	2013-06-04	12:00
2012	28885.012	WELL 61	RADIUM 228	WL062	<0.42	pCi/L	2013-07-01	2013-06-04	12:00
2013	1261084	WELL 1	URANIUM	WL002	15.4	ug/L	2013-12-30	2013-12-03	10:10
2014	1261084	WELL 1	GROSS ALPHA	WL002	35.2	pCi/L	2013-12-16	2013-12-03	10:10
2015	1261084	WELL 1	GROSS BETA	WL002	9.32	pCi/L	2013-12-16	2013-12-03	10:10
2016	1261084	WELL 1	RADIUM 228	WL002	0.618	pCi/L	2013-12-31	2013-12-03	10:10
2017	1261084	WELL 1	RADIUM 226	WL002	0.208	pCi/L	2013-12-27	2013-12-03	10:10
2018	1261085	WELL 2	URANIUM	WL003	21.7	ug/L	2013-12-30	2013-12-03	13:57
2019	1261085	WELL 2	GROSS ALPHA	WL003	43.9	pCi/L	2013-12-16	2013-12-03	13:57
2020	1261085	WELL 2	GROSS BETA	WL003	7.6	pCi/l	2013-12-16	2013-12-03	13:57
2021	1261085	WELL 2	RADIUM 228	WL003	2.21	pCI/l	2014-01-03	2013-12-03	13:57
2022	1261085	WELL 2	RADIUM 226	WL003	0.103	pCi/l	2013-12-27	2013-12-03	13:57
2023	1261086	WELL 8	URANIUM	WL029	8.52	ug/L	2013-12-30	2013-12-03	8:42
2024	1261086	WELL 8	GROSS ALPHA	WL029	10.9	pCi/l	2013-12-16	2013-12-03	8:42
2025	1261086	WELL 8	GROSS BETA	WL029	2.89	pCi/l	2013-12-16	2013-12-03	8:42
2026	1261086	WELL 8	RADIUM 228	WL029	0.854	pCi/l	2014-01-03	2013-12-03	8:42
2027	1261086	WELL 8	RADIUM 226	WL029	0.133	pCi/l	2013-12-27	2013-12-03	8:42
2028	1261087	WELL 46	URANIUM	WL049	7.67	ug/L	2013-12-30	2013-12-03	12:25
2029	1261087	WELL 46	GROSS ALPHA	WL049	13.6	pCi/L	2013-12-28	2013-12-03	12:25
2030	1261087	WELL 46	GROSS BETA	WL049	4.81	pCi/L	2013-12-28	2013-12-03	12:25
2031	1261087	WELL 46	RADIUM 228	WL049	1.08	pCi/L	2014-01-03	2013-12-03	12:25
2032	1261087	WELL 46	RADIUM 226	WL049	0.044	pCi/L	2013-12-28	2013-12-03	12:25
2033	1261089	WELL 48	URANIUM	WL051	5.75	ug/L	2013-12-30	2013-12-03	12:36
2034	1261089	WELL 48	GROSS ALPHA	WL051	9.71	pCi/L	2013-12-28	2013-12-03	12:36
2035	1261089	WELL 48	GROSS BETA	WL051	4.63	pCi/L	2013-12-28	2013-12-03	12:36
2036	1261089	WELL 48	RADIUM 228	WL051	0.413	pCi/L	2014-01-03	2013-12-03	12:36
2037	1261089	WELL 48	RADIUM 226	WL051	0.103	pCi/L	2013-12-28	2013-12-03	12:36
2038	1261090	WELL 49	URANIUM	WL052	10.3	ug/L	2013-12-30	2013-12-03	12:48
2039	1261090	WELL 49	GROSS ALPHA	WL052	18.2	pCi/L	2013-12-28	2013-12-03	12:48
2040	1261090	WELL 49	GROSS BETA	WL052	5.88	pCi/L	2013-12-28	2013-12-03	12:48
2041	1261090	WELL 49	RADIUM 228	WL052	0.658	pCi/L	2014-01-03	2013-12-03	12:48
2042	1261090	WELL 49	RADIUM 226	WL052	0.222	pCi/L	2013-12-28	2013-12-03	12:48
2043	1261091	WELL 51	URANIUM	WL053	7.59	ug/L	2013-12-30	2013-12-03	13:22
2044	1261091	WELL 51	GROSS ALPHA	WL053	14.3	pCi/L	2013-12-28	2013-12-03	13:22
2045	1261091	WELL 51	GROSS BETA	WL053	3.57	pCi/L	2013-12-28	2013-12-03	13:22
2046	1261091	WELL 51	RADIUM 228	WL053	1.17	pCi/L	2014-01-03	2013-12-03	13:22
2047	1261091	WELL 51	RADIUM 226	WL053	0.163	pCi/L	2013-12-28	2013-12-03	13:22
2048	1261092	WELL 54	URANIUM	WL055	5.4	ug/L	2013-12-30	2013-12-03	10:50
2049	1261092	WELL 54	GROSS ALPHA	WL055	7.75	pCi/L	2013-12-28	2013-12-03	10:50
2050	1261092	WELL 54	GROSS BETA	WL055	3.52	pCi/L	2013-12-28	2013-12-03	10:50
2051	1261092	WELL 54	RADIUM 228	WL055	0.393	pCi/L	2014-01-03	2013-12-03	10:50
2052	1261092	WELL 54	RADIUM 226	WL055	0.192	pCi/L	2013-12-28	2013-12-03	10:50
2053	1261093	WELL 55	URANIUM	WL056	4.96	ug/L	2013-12-30	2013-12-03	11:40
2054	1261093	WELL 55	GROSS ALPHA	WL056	9.93	pCi/L	2013-12-28	2013-12-03	11:40
2055	1261093	WELL 55	GROSS BETA	WL056	3.68	pCi/L	2013-12-28	2013-12-03	11:40
2056	1261093	WELL 55	RADIUM 228	WL056	1.69	pCi/L	2014-01-03	2013-12-03	11:40
2057	1261093	WELL 55	RADIUM 226	WL056	0.075	pCi/L	2013-12-28	2013-12-03	11:40
2058	1261094	WELL 58	URANIUM	WL059	7.03	ug/L	2013-12-30	2013-12-03	12:00
2059	1261094	WELL 58	GROSS ALPHA	WL059	11.5	pCi/L	2013-12-28	2013-12-03	12:00
2060	1261094	WELL 58	GROSS BETA	WL059	3.56	pCi/L	2013-12-28	2013-12-03	12:00
2061	1261094	WELL 58	RADIUM 228	WL059	0.224	pCi/L	2014-01-06	2013-12-03	12:00
2062	1261094	WELL 58	RADIUM 226	WL059	0.059	pCi/L	2013-12-28	2013-12-03	12:00
2063	1261095	WELL 59	URANIUM	WL060	5.35	ug/L	2013-12-30	2013-12-03	11:03
2064	1261095	WELL 59	GROSS ALPHA	WL060	9.74	pCi/L	2013-12-28	2013-12-03	11:03
2065	1261095	WELL 59	GROSS BETA	WL060	3.72	pCi/L	2013-12-28	2013-12-03	11:03
2066	1261095	WELL 59	RADIUM 228	WL060	0.104	pCi/L	2014-01-06	2013-12-03	11:03
2067	1261095	WELL 59	RADIUM 226	WL060	0.183	pCi/L	2013-12-28	2013-12-03	11:03
2068	1261096	WELL 60	URANIUM	WL061	6.28	ug/L	2013-12-30	2013-12-03	11:25
2069	1261096	WELL 60	GROSS ALPHA	WL061	9.93	pCi/L	2013-12-28	2013-12-03	11:25
2070	1261096	WELL 60	GROSS BETA	WL061	3.55	pCi/L	2013-12-28	2013-12-03	11:25
2071	1261096	WELL 60	RADIUM 228	WL061	0.102	pCi/L	2014-01-06	2013-12-03	11:25
2072	1261096	WELL 60	RADIUM 226	WL061	0.103	pCi/L	2013-12-28	2013-12-03	11:25
2073	1261690	WELL 6	URANIUM	WL027	22.8	ug/L	2013-12-30	2013-12-03	8:27
2074	1261690	WELL 6	GROSS ALPHA	WL027	24.5	pCi/L	2013-12-16	2013-12-03	8:27
2075	1261690	WELL 6	GROSS BETA	WL027	5.11	pCi/L	2013-12-16	2013-12-03	8:27
2076	1261690	WELL 6	RADIUM 228	WL027	0.839	pCi/L	2014-01-03	2013-12-03	8:27
2077	1261690	WELL 6	RADIUM 226	WL027	0.133	pCi/L	2013-12-27	2013-12-03	8:27
2078	1261691	WELL 52	URANIUM	WL054	24.4	ug/L	2013-12-30	2013-12-03	13:12
2079	1261691	WELL 52	GROSS ALPHA	WL054	25.7	pCi/L	2013-12-28	2013-12-03	13:12
2080	1261691	WELL 52	GROSS BETA	WL054	7.64	pCi/L	2013-12-28	2013-12-03	13:12
2081	1261691	WELL 52	RADIUM 228	WL054	0.323	pCi/L	2014-01-03	2013-12-03	13:12
2082	1261691	WELL 52	RADIUM 226	WL054	0.014	pCi/L	2013-12-28	2013-12-03	13:12
2083	1261692	WELL 61	URANIUM	WL062	13	ug/L	2013-12-30	2013-12-03	11:17
2084	1261692	WELL 61	GROSS ALPHA	WL062	17.9	pCi/L	2013-12-28	2013-12-03	11:17
2085	1261692	WELL 61	GROSS BETA	WL062	5.97	pCi/L	2013-12-28	2013-12-03	11:17
2086	1261692	WELL 61	RADIUM 228	WL062	0.102	pCi/L	2014-01-06	2013-12-03	11:17
2087	1261692	WELL 61	RADIUM 226	WL062	0.059	pCi/L	2013-12-28	2013-12-03	11:17
2095	1276073	WELL 34	ARSENIC	WL035	<0.5	ug/L	2014-02-05	2014-02-10	10:20
2096	1276074	WELL 40	ARSENIC	WL041	0.87	ug/L	2014-02-10	2014-02-05	10:30
2097	1276075	WELL 41	ARSENIC	WL044	3.27	ug/L	2014-02-05	2014-02-10	10:40
2098	1276077	WELL 52	ARSENIC	WL054	4.25	ug/L	2014-02-05	2014-02-10	12:45
2099	1276079	WELL 56	ARSENIC	WL057	3.9	ug/L	2014-02-05	2014-02-10	12:10
2100	1276081	WELL 61	ARSENIC	WL062	5.1	ug/L	2014-02-10	2014-02-05	11:40
2101	1276075	WELL 41	SODIUM	WL044	46.3	mg/L	2014-02-05	2014-02-11	10:40
2102	1278055	WELL 6	ARSENIC	WL027	11.3	ug/L	2014-01-15	2014-01-20	9:20
2103	1276906	WELL 43	ARSENIC	WL045	0.8	ug/L	2014-02-10	2014-02-13	16:15
2104	1276906	WELL 43	CYANIDE	WL045	<0.005	mg/L	2014-02-10	2014-02-14	16:15
2105	1276907	WELL 1	ARSENIC	WL002	1.8	ug/L	2014-02-10	2014-02-10	15:00
2106	1276908	WELL 39	ARSENIC	WL040	2.2	ug/L	2014-02-10	2014-02-13	15:15
2107	1276909	WELL 57	ARSENIC	WL058	2.1	ug/L	2014-02-10	2014-02-13	15:50
2108	1277685	WELL 33	ARSENIC	WL034	0.89	ug/L	2014-02-14	2014-02-13	10:00
2153	1277698	WELL 19	ARSENIC	WL016	3.64	ug/L	2014-02-14	2014-02-12	10:40
2154	1277703	WELL 41	CYANIDE	WL044	<0.005	mg/L	2014-02-19	2014-02-12	11:47
2155	1277707	WELL 56	CYANIDE	WL057	<0.005	mg/L	2014-02-19	2014-02-12	12:06
2156	1272949	WELL 2	URANIUM	WL003	14.5	ug/L	2014-01-31	2014-01-15	9:40
2157	1272949	WELL 2	GROSS ALPHA	WL003	30.4	pCi/L	2014-01-29	2014-01-15	9:40
2158	1272949	WELL 2	GROSS BETA	WL003	9.25	pCi/L	2014-01-29	2014-01-15	9:40
2159	1272949	WELL 2	RADIUM 228	WL003	0.638	pCi/L	2014-01-29	2014-01-15	9:40
2160	1272949	WELL 2	RADIUM 226	WL003	0.172	pCi/L	2014-02-12	2014-01-15	9:40
2161	1272950	WELL 6	URANIUM	WL027	25.7	ug/l	2014-01-31	2014-01-15	9:20
2162	1272950	WELL 6	GROSS ALPHA	WL027	34.2	pCi/L	2014-01-29	2014-01-15	9:20
2163	1272950	WELL 6	GROSS BETA	WL027	6.68	pCi/L	2014-01-29	2014-01-15	9:20
2164	1272950	WELL 6	RADIUM 228	WL027	0.393	pCi/L	2014-01-29	2014-01-15	9:20
2165	1272950	WELL 6	RADIUM 226	WL027	0.014	pCi/L	2014-02-21	2014-01-15	9:20
2166	1272951	WELL 40	URANIUM	WL041	5.63	ug/l	2014-01-31	2014-01-15	10:15
2167	1272951	WELL 40	GROSS ALPHA	WL041	11.7	pCi/L	2014-01-29	2014-01-15	10:15
2168	1272951	WELL 40	GROSS BETA	WL041	5.76	pCi/L	2014-01-29	2014-01-15	10:15
2169	1272951	WELL 40	RADIUM 228	WL041	0.439	pCi/L	2014-01-29	2014-01-15	10:15
2170	1272951	WELL 40	RADIUM 226	WL041	0.298	pCi/L	2014-02-12	2014-01-15	10:15
2171	1272952	WELL 49	URANIUM	WL052	11.4	ug/l	2014-01-31	2014-01-15	11:50
2172	1272952	WELL 49	GROSS ALPHA	WL052	21.6	pCi/L	2014-01-30	2014-01-15	11:50
2173	1272952	WELL 49	GROSS BETA	WL052	4.64	pCi/L	2014-01-30	2014-01-15	11:50
2174	1272952	WELL 49	RADIUM 228	WL052	1.01	pCi/L	2014-01-29	2014-01-15	11:50
2175	1272952	WELL 49	RADIUM 226	WL052	0.179	pCi/L	2014-02-12	2014-01-15	11:50
2176	1272953	WELL 51	URANIUM	WL053	7.3	ug/l	2014-01-31	2014-01-15	13:05
2177	1272953	WELL 51	GROSS ALPHA	WL053	13.8	pCi/L	2014-01-30	2014-01-15	13:05
2178	1272953	WELL 51	GROSS BETA	WL053	3.98	pCi/L	2014-01-30	2014-01-15	13:05
2179	1272953	WELL 51	RADIUM 228	WL053	1.27	pCi/L	2014-01-29	2014-01-15	13:05
2180	1272953	WELL 51	RADIUM 226	WL053	0.326	pCi/L	2014-02-12	2014-01-15	13:05
2181	1272954	WELL 54	URANIUM	WL055	1.29	ug/l	2014-01-31	2014-01-15	12:36
2182	1272954	WELL 54	GROSS ALPHA	WL055	7.78	pCi/L	2014-01-30	2014-01-15	12:36
2183	1272954	WELL 54	GROSS BETA	WL055	3.31	pCi/L	2014-01-30	2014-01-15	12:36
2184	1272954	WELL 54	RADIUM 228	WL055	1.14	pCi/L	2014-01-29	2014-01-15	12:36
2185	1272954	WELL 54	RADIUM 226	WL055	0.256	pCi/L	2014-02-13	2014-01-15	12:36
2186	1272955	WELL 58	URANIUM	WL059	7.51	ug/l	2014-01-31	2014-01-15	11:05
2187	1272955	WELL 58	GROSS ALPHA	WL059	14.3	pCi/L	2014-01-30	2014-01-15	11:05
2188	1272955	WELL 58	GROSS BETA	WL059	4.23	pCi/L	2014-01-31	2014-01-15	11:05
2189	1272955	WELL 58	RADIUM 228	WL059	<0.124	pCi/L	2014-01-29	2014-01-15	11:05
2190	1272955	WELL 58	RADIUM 226	WL059	0.176	pCi/L	2014-02-13	2014-01-15	11:05
2191	1272956	WELL 60	Uranium	WL061	6.06	ug/l	2014-01-31	2014-01-15	12:15
2192	1272956	WELL 60	GROSS ALPHA	WL061	13	pCi/L	2014-01-31	2014-01-15	12:15
2193	1272956	WELL 60	GROSS BETA	WL061	4.04	pCi/L	2014-01-31	2014-01-15	12:15
2194	1272956	WELL 60	RADIUM 228	WL061	0.877	pCi/L	2014-01-29	2014-01-15	12:15
2195	1272956	WELL 60	RADIUM 226	WL061	0.139	pCi/L	2014-02-13	2014-01-15	12:15
2196	1279436	WELL 20	ARSENIC	WL017	5.35	ug/L	2014-02-21	2014-02-19	9:17
2197	1279437	WELL 8	ARSENIC	WL029	11.1	ug/L	2014-02-21	2014-02-19	10:15
2198	1276078	WELL 55	URANIUM	WL056	5.01	ug/l	2014-02-05	2014-02-05	12:00
2199	1276078	WELL 55	GROSS ALPHA	WL056	10.2	pCi/l	2014-02-05	2014-02-05	12:00
2200	1276078	WELL 55	GROSS BETA	WL056	3.21	pCi/l	2014-02-05	2014-02-05	12:00
2201	1276078	WELL 55	RADIUM 228	WL056	0.768	pCi/l	2014-02-05	2014-02-05	12:00
2202	1276078	WELL 55	RADIUM 226	WL056	0.05	pCi/l	2014-02-05	2014-02-05	12:00
2203	1276080	WELL 59	URANIUM	WL060	4.41	ug/l	2014-02-05	2014-02-05	11:15
2204	1276080	WELL 59	GROSS ALPHA	WL060	8.99	pCi/l	2014-02-05	2014-02-05	11:15
2205	1276080	WELL 59	GROSS BETA	WL060	2.73	pCi/l	2014-02-05	2014-02-05	11:15
2206	1276080	WELL 59	RADIUM 228	WL060	1.08	pCi/l	2014-02-05	2014-02-05	11:15
2207	1276080	WELL 59	RADIUM 226	WL060	0.442	pCi/l	2014-02-05	2014-02-05	11:15
2208	1276310	WELL 52	URANIUM	WL054	12	ug/l	2014-02-05	2014-02-05	12:45
2209	1276310	WELL 52	GROSS ALPHA	WL054	13.3	pCi/l	2014-02-05	2014-02-05	12:45
2210	1276310	WELL 52	GROSS BETA	WL054	2.74	pCi/l	2014-02-05	2014-02-05	12:45
2211	1276310	WELL 52	RADIUM 228	WL054	0.287	pCi/l	2014-02-05	2014-02-05	12:45
2212	1276310	WELL 52	RADIUM 226	WL054	0.14	pCi/l	2014-02-05	2014-02-05	12:45
2213	1276311	WELL 61	URANIUM	WL062	5.65	ug/l	2014-02-05	2014-02-05	11:40
2214	1276311	WELL 61	GROSS ALPHA	WL062	4.03	pCi/l	2014-02-05	2014-02-05	11:40
2215	1276311	WELL 61	GROSS BETA	WL062	1.6	pCi/l	2014-02-05	2014-02-05	11:40
2216	1276311	WELL 61	RADIUM 228	WL062	<0.121	pCi/l	2014-02-05	2014-02-05	11:40
2217	1276311	WELL 61	RADIUM 226	WL062	0.241	pCi/l	2014-02-05	2014-02-05	11:40
2218	1283296	WELL 2	ARSENIC	WL003	1.1	ug/L	2014-03-11	2014-03-06	10:25
2219	1283301	WELL 35, 36, 37	ARSENIC	POE02	4.5	ug/L	2014-03-11	2014-03-06	11:45
2220	1283302	WELL #5 AND 1MG CLEARWELL	ARSENIC	POE03	1.6	ug/L	2014-03-11	2014-03-06	13:25
2224	1288653	WELL 31	ARSENIC	WL030 Post Ammonia	0.97	ug/L	2014-03-31	2014-03-27	10:25
2226	1313467	WELL 8	ARSENIC	WL029	9.59	ug/L	2014-04-15	2014-04-10	11:25
2227	1313470	WELL 38	ARSENIC	WL039	1.85	ug/L	2014-04-15	2014-04-10	11:10
2277	1288654	WELL 31	GROSS ALPHA	WL030	27.5	pCi/L	2014-04-14	2014-03-27	10:25
2278	1288654	WELL 31	GROSS BETA	WL030	4.65	pCi/L	2014-04-14	2014-03-27	10:25
2279	1288654	WELL 31	RADIUM 228	WL030	<0.258	pCi/L	2014-05-02	2014-03-27	10:25
2280	1288654	WELL 31	RADIUM 226	WL030	<0.524	pCi/L	2014-04-29	2014-03-27	10:25
2281	1288654	WELL 31	URANIUM	WL030	13.2	ug/L	2014-04-17	2014-03-27	10:25
2282	1300193	WELL 6	ARSENIC	WL027	7.28	ug/L	2014-05-15	2014-05-07	12:05
2283	1300195	WELL 19	ARSENIC	WL016	2.82	ug/L	2014-05-15	2014-05-07	11:15
2284	1300196	WELL 39	ARSENIC	WL040	9.22	ug/L	2014-05-15	2014-05-07	12:15
2285	1300197	WELL 31	ARSENIC	WL030	5.33	ug/L	2014-05-15	2014-05-07	11:30
2286	1266144	WELL 19	ARSENIC	WL016	11.9	ug/L	2013-12-06	2013-12-03	9:07
2287	1266145	WELL 6	ARSENIC	WL027	10.8	ug/L	2013-12-06	2013-12-03	8:25
2288	1266146	WELL 31	ARSENIC	WL030 Post Ammonia	15.2	ug/L	2013-12-06	2013-12-03	9:23
2289	1266147	WELL 33	ARSENIC	WL034	1.39	ug/L	2013-12-06	2013-12-03	10:35
2290	1266148	WELL 39	ARSENIC	WL040	7.76	ug/L	2013-12-06	2013-12-03	10:22
2291	1266149	WELL 52	ARSENIC	WL054	11	ug/L	2014-01-02	2013-12-03	13:12
2292	1266150	WELL 61	ARSENIC	WL062	30.4	ug/L	2013-12-06	2014-12-03	11:17
2293	1292989	WELL 38	GROSS ALPHA	WL039	10.8	pCi/L	2014-04-28	2014-04-10	11:10
2294	1292989	WELL 38	GROSS BETA	WL039	4.99	pCi/L	2014-04-28	2014-04-10	11:10
2295	1292989	WELL 38	RADIUM 228	WL039	1.73	pCi/L	2014-04-30	2014-04-10	11:10
2296	1292989	WELL 38	RADIUM 226	WL039	0.3	pCi/L	2014-05-02	2014-04-10	11:10
2297	1292989	WELL 38	URANIUM	WL039	8.25	pCi/L	2014-05-05	2014-04-10	11:10
2298	1283306	WELL 1	GROSS ALPHA	WL002	31.1	pCi/L	2014-03-19	2014-03-06	10:00
2299	1283307	WELL 19	GROSS ALPHA	WL016	14.6	pCi/L	2014-03-19	2014-03-06	11:10
2300	1283308	WELL 8	GROSS ALPHA	WL029	19	pCi/L	2014-03-19	2014-03-06	12:20
2301	1283309	WELL 33	GROSS ALPHA	WL034	13.6	pCi/L	2014-03-19	2014-03-06	10:45
2302	1283309	WELL 33	GROSS BETA	WL034	7.76	pCi/L	2014-03-19	2014-03-06	10:45
2303	1283309	WELL 33	RADIUM 226	WL034	<0.128	pCi/L	2014-04-07	2014-03-06	10:45
2304	1283306	WELL 1	GROSS BETA	WL002	6.62	pCi/L	2014-03-19	2014-03-06	10:00
2305	1283306	WELL 1	RADIUM 226	WL002	0.195	pCi/L	2014-03-15	2014-03-06	10:00
2306	1283306	WELL 1	RADIUM 228	WL002	0.602	pCi/L	2014-03-13	2014-03-06	10:00
2307	1283306	WELL 1	URANIUM	WL002	11.5	ug/L	2014-03-17	2014-03-06	10:00
2308	1283307	WELL 19	GROSS BETA	WL016	2.23	Pci/L	2014-03-19	2014-03-06	11:10
2309	1283307	WELL 19	RADIUM 226	WL016	0.134	pCi/L	2014-04-07	2014-03-06	11:10
2310	1283307	WELL 19	RADIUM 228	WL016	0.194	pCi/L	2014-03-17	2014-03-06	11:10
2311	1283307	WELL 19	URANIUM	WL016	8.17	ug/L	2014-03-24	2014-03-06	11:10
2312	1283308	WELL 8	GROSS BETA	WL029	3.59	pCi/L	2014-03-19	2014-03-06	12:20
2313	1283308	WELL 8	RADIUM 226	WL029	0.164	pCi/L	2014-04-07	2014-03-06	12:20
2314	1283308	WELL 8	RADIUM 228	WL029	0.485	pCi/L	2014-03-17	2014-03-06	12:20
2315	1283308	WELL 8	URANIUM	WL029	23.8	ug/L	2014-03-24	2014-03-06	12:20
2316	1283310	WELL 34	GROSS ALPHA	WL035	19.4	pCi/L	2014-03-20	2014-03-06	11:30
2317	1283311	WELL 35, 36, 37	GROSS ALPHA	POE02	5.02	pCi/L	2014-03-20	2014-03-06	10:45
2318	1283309	WELL 33	RADIUM 228	WL034	0.441	pCi/L	2014-03-17	2014-03-06	10:45
2319	1283309	WELL 33	URANIUM	WL034	5.6	ug/L	2014-03-24	2014-03-06	10:45
2320	1283310	WELL 34	GROSS BETA	WL035	4.78	pCi/L	2014-03-20	2014-03-06	11:30
2321	1283310	WELL 34	RADIUM 226	WL035	0.164	pCi/L	2014-04-07	2014-03-06	11:30
2322	1283310	WELL 34	RADIUM 228	WL035	0.519	pCi/L	2014-03-17	2014-03-06	11:30
2323	1283310	WELL 34	URANIUM	WL035	10.7	ug/L	2014-03-24	2014-03-06	11:30
2324	1283311	WELL 35, 36, 37	GROSS BETA	POE02	2.16	pCi/L	2014-03-20	2014-03-06	11:45
2325	1283311	WELL 35, 36, 37	RADIUM 226	POE02	<0.121	pCi/L	2014-04-07	2014-03-06	11:45
2326	1283311	WELL 35, 36, 37	RADIUM 228	POE02	0.58	pCi/L	2014-03-17	2014-03-06	11:45
2327	1283311	WELL 35, 36, 37	URANIUM	POE02	9.02	ug/L	2014-03-24	2014-03-06	11:45
2372	1301560	WELL 33	ARSENIC	WL034	0.93	ug/L	2014-05-20	2014-05-14	9:45
2373	1301561	WELL 52	ARSENIC	WL054	4.86	ug/L	2014-05-20	2014-05-14	11:40
2374	1301562	WELL 61	ARSENIC	WL062	6.13	ug/L	2014-05-20	2014-05-14	10:10
2375	1301563	WELL 35, 36, 37	ARSENIC	POE02	1.34	ug/L	2014-05-20	2014-05-14	9:50
2376	1300192	WELL 6	GROSS ALPHA	WL027	22.1	pCi/l	2014-05-22	2014-05-07	0:00
2377	1300192	WELL 6	GROSS BETA	WL027	4.04	pCi/l	2014-05-22	2014-05-07	0:00
2378	1300192	WELL 6	RADIUM 228	WL027	<0.123	pCi/l	2014-06-19	2014-05-07	0:00
2379	1300192	WELL 6	RADIUM 226	WL027	<0.139	pCi/l	2014-06-03	2014-05-07	0:00
2380	1300192	WELL 6	URANIUM	WL027	16.1	ug/l	2014-06-09	2014-05-07	0:00
2381	1311591	WELL 6	GLYPHOSATE	WL027	<100	ug/L	2014-07-02	2014-06-18	11:50
2382	1311592	WELL 8	GLYPHOSATE	WL029	<100	ug/L	2014-07-02	2014-06-18	11:35
2383	1311593	WELL 34	GLYPHOSATE	WL035	<100	ug/L	2014-07-02	2014-06-18	12:25
2384	1311594	WELL 38	GLYPHOSATE	WL039	<100	ug/L	2014-07-02	2014-06-18	12:45
2385	1311595	WELL 39	GLYPHOSATE	WL040	<100	ug/L	2014-07-02	2014-06-18	12:35
2386	1311596	WELL 40	GLYPHOSATE	WL041	<100	ug/L	2014-07-02	2014-06-18	13:00
2387	1296244	WELL 39	GROSS ALPHA	WL040	30.6	pCi/l	2014-05-19	2014-04-24	9:30
2388	1296244	WELL 39	GROSS BETA	WL040	7.18	pCi/l	2014-05-19	2014-04-24	9:30
2389	1296244	WELL 39	RADIUM 228	WL040	0.987	pCi/l	2014-06-06	2014-04-24	9:30
2390	1296244	WELL 39	RADIUM 226	WL040	0.099	pCi/l	2014-05-21	2014-04-24	9:30
2391	1296244	WELL 39	URANIUM	WL040	19.7	ug/l	2014-05-15	2014-04-24	9:30
2392	1296246	WELL 41	GROSS ALPHA	WL044	8.71	pCi/l	2014-05-19	2014-04-24	9:40
2393	1296246	WELL 41	GROSS BETA	WL044	4.07	pCi/l	2014-05-19	2014-04-24	9:40
2394	1296246	WELL 41	RADIUM 228	WL044	1.53	pCi/l	2014-06-06	2014-04-24	9:40
2395	1296246	WELL 41	RADIUM 226	WL044	0.239	pCi/l	2014-05-21	2014-04-24	9:40
2396	1296246	WELL 41	URANIUM	WL044	4.41	ug/l	2014-05-15	2014-04-24	9:40
2397	1296247	WELL 42	GROSS ALPHA	WL043	9.42	pCi/l	2014-05-19	2014-04-24	9:50
2398	1296247	WELL 42	GROSS BETA	WL043	3.06	pCi/l	2014-05-19	2014-04-24	9:50
2399	1296247	WELL 42	RADIUM 228	WL043	3.61	pCi/l	2014-06-06	2014-04-24	9:50
2400	1296247	WELL 42	RADIUM 226	WL043	0.159	pCi/l	2014-05-21	2014-04-24	9:50
2401	1296247	WELL 42	URANIUM	WL043	3.18	ug/l	2014-05-15	2014-04-24	9:50
2402	1296248	WELL 43	GROSS ALPHA	WL045	4.7	pCi/l	2014-05-19	2014-04-24	10:20
2403	1296248	WELL 43	GROSS BETA	WL045	3.28	pCi/l	2014-05-19	2014-04-24	10:20
2404	1296248	WELL 43	RADIUM 228	WL045	2.1	pCi/l	2014-06-06	2014-04-24	10:20
2405	1296248	WELL 43	RADIUM 226	WL045	0.317	pCi/l	2014-05-21	2014-04-24	10:20
2406	1296248	WELL 43	URANIUM	WL045	1.79	ug/l	2014-05-15	2014-04-24	10:20
2407	1296249	WELL 44	GROSS ALPHA	WL047	10.5	pCi/l	2014-05-19	2014-04-24	10:35
2408	1296249	WELL 44	GROSS BETA	WL047	3.71	pCi/l	2014-05-19	2014-04-24	10:35
2409	1296249	WELL 44	RADIUM 228	WL047	0.661	pCi/l	2014-06-06	2014-04-24	10:35
2410	1296249	WELL 44	RADIUM 226	WL047	0.177	pCi/l	2014-05-21	2014-04-24	10:35
2411	1296249	WELL 44	URANIUM	WL047	5.06	ug/l	2014-05-15	2014-04-24	10:35
2412	1296250	WELL 45	GROSS ALPHA	WL048	10.8	pCi/l	2014-05-19	2014-04-24	10:45
2413	1296250	WELL 45	GROSS BETA	WL048	4.35	pCi/l	2014-05-19	2014-04-24	10:45
2414	1296250	WELL 45	RADIUM 228	WL048	2.62	pCi/l	2014-06-06	2014-04-24	10:45
2415	1296250	WELL 45	RADIUM 226	WL048	0.176	pCi/l	2014-05-21	2014-04-24	10:45
2416	1296250	WELL 45	URANIUM	WL048	4.35	ug/l	2014-05-15	2014-04-24	10:45
2417	1302892	WELL 58	URANIUM	WL059	8.07	ug/L	2014-06-11	2014-05-15	10:15
2418	1302892	WELL 58	GROSS ALPHA	WL059	17.1	pCi/L	2014-06-11	2014-05-15	10:15
2419	1302892	WELL 58	GROSS BETA	WL059	5.27	pCi/L	2014-06-11	2014-05-15	10:15
2420	1302892	WELL 58	RADIUM 228	WL059	1.37	pCi/L	2014-06-27	2014-05-15	10:15
2421	1302892	WELL 58	RADIUM 226	WL059	0.352	pCi/L	2014-06-10	2014-05-15	10:15
2422	1302895	WELL 55	URANIUM	WL056	4.81	ug/L	2014-06-11	2014-05-15	10:45
2423	1302895	WELL 55	GROSS ALPHA	WL056	9.53	pCi/L	2014-06-11	2014-05-15	10:45
2424	1302895	WELL 55	GROSS BETA	WL056	2.57	pCi/L	2014-06-11	2014-05-15	10:45
2425	1302895	WELL 55	RADIUM 228	WL056	0.304	pCi/L	2014-06-25	2014-05-15	10:45
2426	1302895	WELL 55	RADIUM 226	WL056	0.056	pCi/L	2014-06-10	2014-05-15	10:45
2427	1302896	WELL 46	URANIUM	WL049	7.53	ug/L	2014-06-11	2014-05-15	11:10
2428	1302896	WELL 46	GROSS ALPHA	WL049	13.8	pCi/L	2014-06-11	2014-05-15	11:10
2429	1302896	WELL 46	GROSS BETA	WL049	<4.0	pCi/L	2014-06-11	2014-05-15	11:10
2430	1302896	WELL 46	RADIUM 228	WL049	0.682	pCi/L	2014-06-25	2014-05-15	11:10
2431	1302896	WELL 46	RADIUM 226	WL049	0.146	pCi/L	2014-06-10	2014-05-15	11:10
2432	1302897	WELL 49	URANIUM	WL052	6.28	ug/L	2014-06-11	2014-05-15	11:20
2433	1302897	WELL 49	GROSS ALPHA	WL052	11	pCi/L	2014-06-11	2014-05-15	11:20
2434	1302897	WELL 49	GROSS BETA	WL052	3.84	pCi/l	2014-06-11	2014-05-15	11:20
2435	1302897	WELL 49	RADIUM 228	WL052	0.818	pCi/L	2014-06-27	2014-05-15	11:20
2436	1302897	WELL 49	RADIUM 226	WL052	0.158	pCi/L	2014-06-10	2014-05-15	11:20
2437	1302898	WELL 51	URANIUM	WL053	7.25	ug/L	2014-06-11	2014-05-15	11:30
2438	1302898	WELL 51	GROSS ALPHA	WL053	7.05	pCi/L	2014-06-11	2014-05-15	11:30
2439	1302898	WELL 51	GROSS BETA	WL053	2.22	pCi/L	2014-06-11	2014-05-15	11:30
2440	1302898	WELL 51	RADIUM 228	WL053	0.473	pCi/L	2014-06-25	2014-05-15	11:30
2441	1302898	WELL 51	RADIUM 226	WL053	0.075	pCi/L	2014-06-10	2014-05-15	11:30
2442	1302899	WELL 54	URANIUM	WL055	5.5	ug/L	2014-06-11	2014-05-15	12:00
2443	1302899	WELL 54	GROSS ALPHA	WL055	6.65	pCi/L	2014-06-11	2014-05-15	12:00
2444	1302899	WELL 54	GROSS BETA	WL055	4.66	pCi/L	2014-06-11	2014-05-15	12:00
2445	1302899	WELL 54	RADIUM 228	WL055	0.487	pCi/L	2014-06-25	2014-05-15	12:00
2446	1302899	WELL 54	RADIUM 226	WL055	0.39	pCi/L	2014-06-10	2014-05-15	12:00
2447	1301554	WELL 2	URANIUM	WL003	15.8	ug/L	2014-06-11	2014-05-14	8:55
2448	1301554	WELL 2	GROSS ALPHA	WL003	12.6	pCi/L	2014-06-11	2014-05-14	8:55
2449	1301554	WELL 2	GROSS BETA	WL003	5.94	pCi/L	2014-06-11	2014-05-14	8:55
2450	1301554	WELL 2	RADIUM 228	WL003	0.639	pCi/L	2014-06-25	2014-05-14	8:55
2451	1301554	WELL 2	RADIUM 226	WL003	0.088	pCi/L	2014-06-10	2014-05-14	8:55
2452	1301556	WELL 52	URANIUM	WL054	11.4	ug/L	2014-06-11	2014-05-14	11:40
2453	1301556	WELL 52	GROSS ALPHA	WL054	14.3	pCi/L	2014-06-20	2014-05-14	11:40
2454	1301556	WELL 52	GROSS BETA	WL054	4.65	pCi/L	2014-06-20	2014-05-14	11:40
2455	1301556	WELL 52	RADIUM 228	WL054	0.289	pCi/L	2014-06-23	2014-05-14	11:40
2456	1301556	WELL 52	RADIUM 226	WL054	0.093	pCI/L	2014-06-10	2014-05-14	11:40
2457	1301557	WELL 59	URANIUM	WL060	4.44	ug/L	2014-06-11	2014-05-14	10:25
2458	1301557	WELL 59	GROSS ALPHA	WL060	6.28	pCi/L	2014-06-11	2014-05-14	10:25
2459	1301557	WELL 59	GROSS BETA	WL060	3.36	pCi/L	2014-06-11	2014-05-14	10:25
2460	1301557	WELL 59	RADIUM 228	WL060	0.271	pCi/L	2014-06-23	2014-05-14	10:25
2461	1301557	WELL 59	RADIUM 226	WL060	0.268	pCI/L	2014-06-10	2014-05-14	10:25
2462	1301558	WELL 60	URANIUM	WL061	6.36	ug/L	2014-06-11	2014-05-14	10:45
2463	1301558	WELL 60	GROSS ALPHA	WL061	10.6	pCi/L	2014-06-11	2014-05-14	10:45
2464	1301558	WELL 60	GROSS BETA	WL061	2.8	pCi/l	2014-06-11	2014-05-14	10:45
2465	1301558	WELL 60	RADIUM 228	WL061	0.722	pCi/L	2014-06-23	2014-05-14	10:45
2466	1301558	WELL 60	RADIUM 226	WL061	<0.117	pCI/L	2014-06-10	2014-05-14	10:45
2467	1301559	WELL 61	URANIUM	WL062	5.89	ug/L	2014-06-11	2014-05-14	10:10
2468	1301559	WELL 61	GROSS ALPHA	WL062	6.95	pCi/L	2014-06-11	2014-05-14	10:10
2470	1301559	WELL 61	RADIUM 228	WL062	<0.064	pCi/L	2014-06-25	2014-05-14	10:10
2471	1301559	WELL 61	RADIUM 226	WL062	0.088	pCI/L	2014-06-10	2014-05-14	10:10
2472	1301559	WELL 61	GROSS BETA	WL062	3.82	pCi/L	2014-06-11	2014-05-14	10:10
2475	1320263	WELL 8	ARSENIC	WL029	11	ug/L	2014-07-25	2014-07-23	10:20
2476	1320263	WELL 8	NITRITE	WL029	<1.00	mg/L	2014-07-25	2014-07-23	10:20
2477	1320264	WELL 20	NITRITE	WL017	<1.00	mg/L	2014-07-25	2014-07-23	10:00
2478	1320265	WELL 34	NITRITE	WL035	<1.00	mg/L	2014-07-25	2014-07-23	10:40
2479	1320266	WELL 38	NITRITE	WL039	<1.00	mg/L	2014-07-25	2014-07-23	11:00
2480	1320267	WELL #5 AND 1MG CLEARWELL	NITRITE	POE03	<1.00	mg/L	2014-07-25	2014-07-23	11:10
2483	1322166	WELL 20	NITRATE-NITRITE as NITROGEN	WL017	<1.00	mg/L	2014-08-02	2014-07-30	10:20
2484	1322167	WELL 8	NITRATE-NITRITE as NITROGEN	WL029	<1.00	mg/L	2014-08-02	2014-07-30	10:35
2485	1322168	WELL 34	NITRATE-NITRITE as NITROGEN	WL035	<1.00	mg/L	2014-08-02	2014-07-30	10:45
2486	1322169	WELL 33	NITRATE-NITRITE as NITROGEN	WL034	<1.00	mg/L	2014-08-02	2014-07-30	11:45
2487	1322170	WELL 35, 36, 37	NITRATE-NITRITE as NITROGEN	POE02	<1.00	mg/L	2014-08-02	2014-07-30	12:20
2488	1322171	WELL 38	NITRATE-NITRITE as NITROGEN	WL039	<1.00	mg/L	2014-08-02	2014-07-30	12:30
2489	1322172	WELL 31	NITRATE-NITRITE as NITROGEN	WL030 Post Ammonia	0.43	mg/L	2014-08-01	2014-07-30	13:00
2490	1322172	WELL 31	NITRITE	WL030 Post Ammonia	<1.00	mg/L	2014-08-01	2014-07-30	13:00
2491	1322172	WELL 31	CYANIDE	WL030 Post Ammonia	0.02	mg/L	2014-08-05	2014-07-30	13:00
2493	1322174	WELL #5 AND 1MG CLEARWELL	NITRATE-NITRITE as NITROGEN	POE03	<1.00	mg/L	2014-08-02	2014-07-30	13:45
2494	1315595	WELL 8	URANIUM	WL029	8.29	ug/L	2014-07-21	2014-06-23	10:20
2495	1315595	WELL 8	GROSS ALPHA	WL029	14.6	pCi/L	2014-07-21	2014-06-23	10:20
2496	1315595	WELL 8	GROSS BETA	WL029	5.6	pCi/L	2014-07-21	2014-06-23	10:20
2497	1315595	WELL 8	RADIUM 228	WL029	0.335	pCi/L	2014-07-21	2014-06-23	10:20
2498	1315595	WELL 8	RADIUM 226	WL029	0.181	pCi/L	2014-07-21	2014-06-23	10:20
2499	1320268	WELL 39	URANIUM	WL040	17.1	ug/l	2014-08-11	2014-07-23	11:05
2500	1320268	WELL 39	GROSS ALPHA	WL040	20.2	pCi/l	2014-08-01	2014-07-23	11:05
2501	1320268	WELL 39	GROSS BETA	WL040	4.12	pCi/l	2014-08-01	2014-07-23	11:05
2502	1320268	WELL 39	RADIUM 228	WL040	0.358	pCi/l	2014-08-01	2014-07-23	11:05
2503	1320268	WELL 39	RADIUM 226	WL040	0.066	pCi/l	2014-08-13	2014-07-23	11:05
2504	1320269	WELL 8	URANIUM	WL029	21.1	ug/l	2014-08-08	2014-07-23	10:20
2505	1320269	WELL 8	GROSS ALPHA	WL029	28.2	pCi/l	2014-08-01	2014-07-23	10:20
2506	1320269	WELL 8	GROSS BETA	WL029	4.38	pCi/l	2014-08-01	2014-07-23	10:20
2507	1320269	WELL 8	RADIUM 228	WL029	0.03	pCi/l	2014-08-07	2014-07-23	10:20
2508	1320269	WELL 8	RADIUM 226	WL029	0.06	pCi/l	2014-08-13	2014-07-23	10:20
2565	1337759	WELL 33	ARSENIC	WL034	4.97	ug/L	2014-09-30	2014-09-24	6:35
2566	1338981	WELL 39	ARSENIC	WL040	8.69	ug/L	2014-10-06	2014-09-30	17:24
2567	1337751	WELL 35, 36, 37	ARSENIC	POE02	1.01	ug/L	2014-09-30	2014-09-24	9:30
2568	1337752	WELL 31	ARSENIC	WL030	6.07	ug/L	2014-09-30	2014-09-24	11:19
2569	1337758	WELL 41	SODIUM	WL044	60.8	mg/L	2014-10-01	2014-09-24	8:20
2570	1320270	WELL 20	SYNTHETIC ORGANIC CHEMICALS (SOC)	WL017	<100	ug/L	2014-08-02	2014-07-23	10:00
2571	1320271	WELL 35, 36, 37	SYNTHETIC ORGANIC CHEMICALS (SOC)	POE02	<100	ug/L	2014-08-02	2014-07-23	10:45
2572	1320263	WELL 8	ARSENIC	WL029	11	ug/L	2014-07-25	2014-07-23	10:20
2573	1320263	WELL 8	NITRITE	WL029	<1.00	mg/L	2014-07-25	2014-07-23	10:20
2574	1320264	WELL 20	NITRITE	WL017	<1.00	mg/L	2014-07-25	2014-07-23	10:00
2575	1320265	WELL 34	NITRITE	WL035	<1.00	mg/L	2014-07-25	2014-07-23	10:40
2576	1320266	WELL 38	NITRITE	WL039	<1.00	mg/L	2014-07-25	2014-07-23	11:00
2577	1320267	WELL #5 AND 1MG CLEARWELL	NITRITE	POE03	<1.00	mg/L	2014-07-25	2014-07-23	11:10
2622	1359545	WELL 59	NITRATE-NITRITE as NITROGEN	WL060	0.386	mg/L	2014-10-31	2014-10-29	13:15
2623	1359545	WELL 59	NITRITE	WL060	<0.304	mg/L	2014-10-31	2014-10-29	13:15
2624	1359546	WELL 57	NITRATE-NITRITE as NITROGEN	WL058	0.229	mg/L	2014-10-31	2014-10-29	12:50
2625	1359546	WELL 57	NITRITE	WL058	0.068	mg/L	2014-10-31	2014-10-29	12:50
2626	1359547	WELL 55	NITRATE-NITRITE as NITROGEN	WL056	0.243	mg/L	2014-10-31	2014-10-29	13:05
2627	1359547	WELL 55	NITRITE	WL056	0.05	mg/L	2014-10-31	2014-10-29	13:05
2628	1359548	WELL 56	BARIUM	WL057	0.199	mg/L	2014-11-03	2014-10-29	12:15
2629	1359548	WELL 56	CHROMIUM	WL057	0.043	mg/L	2014-11-03	2014-10-29	12:15
2630	1359548	WELL 56	SELENIUM	WL057	0.0013	mg/L	2014-11-03	2014-10-29	12:15
2631	1359548	WELL 56	THALLIUM	WL057	<0.005	mg/L	2014-11-03	2014-10-29	12:15
2632	1359548	WELL 56	NICKLE	WL057	<0.001	mg/L	2014-11-03	2014-10-29	12:15
2633	1359548	WELL 56	BERYLLIUM	WL057	<0.005	mg/L	2014-11-03	2014-10-29	12:15
2634	1359548	WELL 56	ANTIMONY	WL057	0.002	mg/L	2014-11-03	2014-10-29	12:15
2635	1359548	WELL 56	CADMIUM	WL057	<0.005	mg/L	2014-11-03	2014-10-29	12:15
2636	1359548	WELL 56	MERCURY	WL057	<0.20	ug/L	2014-11-05	2014-10-29	12:15
2637	1359548	WELL 56	FLUORIDE	WL057	<1.0	mg/L	2014-10-31	2014-10-29	12:15
2638	1359548	WELL 56	NITRATE-NITRITE as NITROGEN	WL057	0.3	mg/L	2014-10-31	2014-10-29	12:15
2639	1359548	WELL 56	NITRITE	WL057	<0.30	mg/L	2014-10-31	2014-10-29	12:15
2640	1359549	WELL 60	NITRATE-NITRITE as NITROGEN	WL061	<1.0	mg/L	2014-10-31	2014-10-29	13:40
2641	1359550	WELL 31	BARIUM	WL030 Post Ammonia	0.19	mg/L	2014-11-03	2014-10-29	10:17
2642	1359550	WELL 31	CHROMIUM	WL030 Post Ammonia	0.041	mg/L	2014-11-03	2014-10-29	10:17
2643	1359550	WELL 31	SELENIUM	WL030 Post Ammonia	0.0058	mg/L	2014-11-03	2014-10-29	10:17
2644	1359550	WELL 31	THALLIUM	WL030 Post Ammonia	<0.005	mg/L	2014-11-03	2014-10-29	10:17
2645	1359550	WELL 31	NICKLE	WL030 Post Ammonia	<0.001	mg/L	2014-11-03	2014-10-29	10:17
2646	1359550	WELL 31	BERYLLIUM	WL030 Post Ammonia	<0.005	mg/L	2014-11-03	2014-10-29	10:17
2647	1359550	WELL 31	ANTIMONY	WL030 Post Ammonia	0.0024	mg/L	2014-11-03	2014-10-29	10:17
2648	1359550	WELL 31	CADMIUM	WL030 Post Ammonia	<0.005	mg/L	2014-11-03	2014-10-29	10:17
2649	1359550	WELL 31	MERCURY	WL030 Post Ammonia	<0.20	ug/L	2014-11-05	2014-10-29	10:17
2650	1359550	WELL 31	FLUORIDE	WL030 Post Ammonia	<0.50	mg/L	2014-11-03	2014-10-29	10:17
2651	1359551	WELL 39	NITRATE-NITRITE as NITROGEN	WL040	0.387	mg/L	2014-10-31	2014-10-29	11:15
2652	1359551	WELL 39	NITRITE	WL040	0.082	mg/L	2014-10-31	2014-10-29	11:15
2653	1359552	WELL 8	GLYPHOSATE	WL029	<100	ug/L	2014-11-07	2014-10-28	11:15
2654	1359553	WELL 48	NITRATE-NITRITE as NITROGEN	WL051	0.342	mg/L	2014-10-31	2014-10-29	15:00
2655	1359553	WELL 48	NITRITE	WL051	<0.30	mg/L	2014-10-31	2014-10-29	15:00
2656	1359554	WELL 44	NITRATE-NITRITE as NITROGEN	WL047	0.327	mg/L	2014-10-31	2014-10-29	13:55
2657	1359554	WELL 44	NITRITE	WL047	<0.30	mg/L	2014-10-31	2014-10-29	13:55
2658	1359555	WELL 42	NITRATE-NITRITE as NITROGEN	WL043	0.468	mg/L	2014-10-31	2014-10-29	13:40
2659	1359555	WELL 42	NICKLE	WL043	<0.30	mg/L	2014-10-31	2014-10-29	13:40
2660	1359556	WELL 41	BARIUM	WL044	0.197	mg/L	2014-11-03	2014-10-29	13:25
2661	1359556	WELL 41	CHROMIUM	WL044	0.048	mg/L	2014-11-03	2014-10-29	13:25
2662	1359556	WELL 41	SELENIUM	WL044	0.0019	mg/L	2014-11-03	2014-10-29	13:25
2663	1359556	WELL 41	THALLIUM	WL044	<0.005	mg/L	2014-11-03	2014-10-29	13:25
2664	1359556	WELL 41	NICKLE	WL044	<0.001	mg/L	2014-11-03	2014-10-29	13:25
2665	1359556	WELL 41	BERYLLIUM	WL044	<0.005	mg/L	2014-11-03	2014-10-29	13:25
2666	1359556	WELL 41	ANTIMONY	WL044	0.0024	mg/L	2014-11-03	2014-10-29	13:25
2667	1359556	WELL 41	CADMIUM	WL044	<0.005	mg/L	2014-11-03	2014-10-29	13:25
2668	1359556	WELL 41	MERCURY	WL044	<0.20	ug/L	2014-11-05	2014-10-29	13:25
2669	1359556	WELL 41	FLUORIDE	WL044	<1.0	mg/L	2014-10-31	2014-10-29	13:25
2670	1359556	WELL 41	NITRATE-NITRITE as NITROGEN	WL044	0.41	mg/L	2014-10-31	2014-10-29	13:25
2671	1359556	WELL 41	NITRITE	WL044	<0.30	mg/L	2014-10-31	2014-10-29	13:25
2672	1351362	WELL 20	GLYPHOSATE	WL017	<100	ug/L	2014-11-25	2014-11-18	12:45
2673	1351363	WELL 39	ARSENIC	WL040	7	ug/L	2014-11-21	2014-11-18	13:15
2674	1351363	WELL 39	GLYPHOSATE	WL040	<100	ug/L	2014-11-25	2014-11-18	13:15
2675	1351364	WELL 43	BARIUM	WL045	0.39	mg/L	2014-11-21	2014-11-18	13:35
2676	1351364	WELL 43	CHROMIUM	WL045	0.009	mg/L	2014-11-21	2014-11-18	13:35
2677	1351364	WELL 43	SELENIUM	WL045	0.00213	mg/L	2014-11-21	2014-11-18	13:35
2678	1351364	WELL 43	THALLIUM	WL045	<0.0005	mg/L	2014-11-21	2014-11-18	13:35
2679	1351364	WELL 43	NICKLE	WL045	<0.001	mg/L	2014-11-21	2014-11-18	13:35
2680	1351364	WELL 43	BERYLLIUM	WL045	<0.0005	mg/L	2014-11-21	2014-11-18	13:35
2681	1351364	WELL 43	ANTIMONY	WL045	0.003	mg/L	2014-11-21	2014-11-18	13:35
2682	1351364	WELL 43	CADMIUM	WL045	<0.0005	mg/L	2014-11-21	2014-11-18	13:35
2683	1351364	WELL 43	MERCURY	WL045	<0.200	ug/L	2014-11-25	2014-11-18	13:35
2684	1351364	WELL 43	FLUORIDE	WL045	<0.500	mg/L	2014-11-19	2014-11-18	13:35
2685	1351364	WELL 43	NITRATE-NITRITE as NITROGEN	WL045	0.66	mg/L	2014-11-19	2014-11-18	13:35
2686	1351364	WELL 43	NITRITE	WL045	<0.152	mg/L	2014-11-19	2014-11-18	13:35
2687	1351768	WELL 54	NITRATE-NITRITE as NITROGEN	WL055	0.39	mg/L	2014-11-20	2014-11-19	11:20
2688	1351768	WELL 54	NITRITE	WL055	<0.304	mg/L	2014-11-20	2014-11-19	11:20
2689	1351772	WELL 57	BARIUM	WL058	0.182	mg/L	2014-11-21	2014-11-19	10:20
2690	1351772	WELL 57	CHROMIUM	WL058	0.051	mg/L	2014-11-21	2014-11-19	10:20
2691	1351772	WELL 57	SELENIUM	WL058	0.00296	mg/L	2014-11-21	2014-11-19	10:20
2692	1351772	WELL 57	THALLIUM	WL058	<0.0005	mg/L	2014-11-21	2014-11-19	10:20
2693	1351772	WELL 57	NICKLE	WL058	<0.001	mg/L	2014-11-21	2014-11-19	10:20
2694	1351772	WELL 57	BERYLLIUM	WL058	<0.0005	mg/L	2014-11-21	2014-11-19	10:20
2695	1351772	WELL 57	ANTIMONY	WL058	<0.001	mg/L	2014-11-21	2014-11-19	10:20
2696	1351772	WELL 57	CADMIUM	WL058	<0.0005	mg/L	2014-11-21	2014-11-19	10:20
2697	1351772	WELL 57	MERCURY	WL058	<0.200	ug/L	2014-11-25	2014-11-19	10:20
2698	1351772	WELL 57	FLUORIDE	WL058	<0.500	mg/L	2014-11-21	2014-11-19	10:20
2699	1351773	WELL 45	NITRATE-NITRITE as NITROGEN	WL048	0.46	mg/L	2014-11-20	2014-11-19	9:08
2700	1351773	WELL 45	NITRITE	WL048	<0.304	mg/L	2014-11-20	2014-11-19	9:08
2701	1351774	WELL 35, 36, 37	ARSENIC	POE02	8.47	ug/L	2014-11-21	2014-11-19	9:25
2702	1351774	WELL 35, 36, 37	SYNTHETIC ORGANIC CHEMICALS (SOC)	POE02	<100	ug/L	2014-11-26	2014-11-19	9:25
2703	1351777	WELL 41	BARIUM	WL044	0.19	mg/L	2014-11-21	2014-11-19	11:10
2704	1351777	WELL 41	CHROMIUM	WL044	0.049	mg/L	2014-11-21	2014-11-19	11:10
2705	1351777	WELL 41	SELENIUM	WL044	0.00251	mg/L	2014-11-21	2014-11-19	11:10
2706	1351777	WELL 41	THALLIUM	WL044	<0.0005	mg/L	2014-11-21	2014-11-19	11:10
2707	1351777	WELL 41	NICKLE	WL044	<0.001	mg/L	2014-11-21	2014-11-19	11:10
2708	1351777	WELL 41	BERYLLIUM	WL044	<0.0005	mg/L	2014-11-21	2014-11-19	11:10
2709	1351777	WELL 41	ANTIMONY	WL044	<0.001	mg/L	2014-11-21	2014-11-19	11:10
2710	1351777	WELL 41	CADMIUM	WL044	<0.0005	mg/L	2014-11-21	2014-11-19	11:10
2711	1351777	WELL 41	MERCURY	WL044	<0.200	ug/L	2014-11-25	2014-11-19	11:10
2712	1351777	WELL 41	FLUORIDE	WL044	<0.500	mg/L	2014-11-20	2014-11-19	11:10
2713	1351777	WELL 41	NITRATE-NITRITE as NITROGEN	WL044	0.35	mg/L	2014-11-20	2014-11-19	11:10
2714	1351777	WELL 41	NITRITE	WL044	<0.152	mg/L	2014-11-20	2014-11-19	11:10
2715	1351778	WELL 49	NITRATE-NITRITE as NITROGEN	WL052	0.29	mg/L	2014-11-20	2014-11-19	11:40
2716	1351778	WELL 49	NITRITE	WL052	<0.304	mg/L	2014-11-20	2014-11-19	11:40
2717	1351779	WELL 34	SYNTHETIC ORGANIC CHEMICALS (SOC)	WL035	<100	ug/L	2014-11-26	2014-11-19	10:05
2718	1351781	WELL 8	ARSENIC	WL029	0.00279	mg/L	2014-11-21	2014-11-19	10:40
2719	1351782	WELL 42	NITRATE-NITRITE as NITROGEN	WL043	0.42	mg/L	2014-11-20	2014-11-19	10:55
2720	1351782	WELL 42	NITRITE	WL043	<0.304	mg/L	2014-11-20	2014-11-19	10:55
2721	1351783	WELL 38	SYNTHETIC ORGANIC CHEMICALS (SOC)	WL039	<100	ug/L	2014-11-26	2014-11-19	10:30
2722	1351784	WELL 33	ARSENIC	WL034	6.8	ug/L	2014-11-21	2014-11-19	9:40
2723	1351784	WELL 33	NITRITE	WL034	<0.304	mg/L	2014-11-20	2014-11-19	9:40
2724	1351785	WELL 51	NITRATE-NITRITE as NITROGEN	WL053	0.21	mg/L	2014-11-21	2014-11-19	13:15
2725	1351785	WELL 51	NITRITE	WL053	<0.304	mg/L	2014-11-21	2014-11-19	13:15
2726	1351786	WELL 47	NITRATE-NITRITE as NITROGEN	WL050	0.53	mg/L	2014-11-21	2014-11-19	13:45
2727	1351786	WELL 47	NITRITE	WL050	<0.304	mg/L	2014-11-21	2014-11-19	13:45
2728	1351787	WELL 46	NITRATE-NITRITE as NITROGEN	WL049	0.27	mg/L	2014-11-21	2014-11-19	13:30
2729	1351787	WELL 46	NITRITE	WL049	<0.304	mg/L	2014-11-21	2014-11-19	13:30
2730	1351366	WELL 58	NITRATE-NITRITE as NITROGEN	WL059	0.238	mg/L	2014-11-19	2014-11-18
2731	1351366	WELL 58	NITRITE	WL059	<0.304	mg/L	2014-11-19	2014-11-18
2735	1359548	WELL 56	SODIUM	WL057	55.3	mg/L	2014-11-03	2014-10-29	12:15
2736	1359539	WELL 43	SODIUM	WL045	10.5	mg/L	2014-12-29	2014-11-18	13:55
2737	1359089	WELL 3A	NITRATE-NITRITE as NITROGEN	WL042	0.43	mg/L	2014-12-19	2014-12-17	15:40
2738	1359089	WELL 3A	NITRATE-NITRITE as NITROGEN	WL042	<0.304	mg/L	2014-12-19	2014-12-17	15:40
2739	1359089	WELL 3A	NITRITE	WL042	<1.00	mg/L	2014-12-19	2014-12-17	15:40
2743	1351826	WELL 8	URANIUM	WL029	8.19	ug/L	2014-12-19	2014-11-19	10:40
2744	1351826	WELL 8	GROSS ALPHA	WL029	11.5	pCi/l	2014-12-16	2014-11-19	10:40
2745	1351826	WELL 8	GROSS BETA	WL029	3.93	pCi/l	2014-12-16	2014-11-19	10:40
2746	1351826	WELL 8	RADIUM 228	WL029	0.598	pCi/l	2014-12-10	2014-11-19	10:40
2747	1351826	WELL 8	RADIUM 226	WL029	0.157	pCi/l	2014-12-15	2014-11-19	10:40
2748	1368365	WELL 55	ARSENIC	WL056	5.17	ug/L	2015-01-30	2015-01-28	9:25
2753	1357749	WELL 40	NITRATE-NITRITE as NITROGEN	WL041	0.34	mg/L	2014-12-16	2014-12-15	13:10
2754	1357749	WELL 40	GLYPHOSATE	WL041	<100	ug/L	2014-12-29	2014-12-15	13:10
2799	1371912	WELL 35, 36, 37	ARSENIC	POE02	1.79	ug/L	2015-02-16	2015-02-11	11:30
2800	1371913	WELL 39	ARSENIC	WL040	9.19	ug/L	2015-02-16	2015-02-11	11:03
2801	1371914	WELL 33	ARSENIC	WL034	11	ug/L	2015-02-16	2015-02-11	11:36
2802	1373675	WELL 55	SODIUM	WL056	47.1	mg/L	2015-02-24	2015-02-17	13:13
2803	1376046	WELL 51	NITRATE-NITRITE as NITROGEN	WL053	0.25	mg/L	2015-03-04	2015-03-03	9:47
2804	1376046	WELL 51	NITRITE	WL053	<0.304	mg/L	2015-03-04	2015-03-03	9:47
2805	1376046	WELL 51	NITRITE	WL053	<1.00	mg/L	2015-03-04	2015-03-03	9:47
2806	1376046	WELL 51	CYANIDE	WL053	<0.005	mg/L	2015-03-04	2015-03-03	9:47
2807	1376047	WELL 54	NITRATE-NITRITE as NITROGEN	WL055	0.269	mg/L	2015-03-04	2015-03-03	10:40
2808	1376047	WELL 54	NITRITE	WL055	<0.304	mg/L	2015-03-04	2015-03-03	10:40
2809	1376047	WELL 54	NITRITE	WL055	<1.00	mg/L	2015-03-04	2015-03-03	10:40
2810	1376047	WELL 54	CYANIDE	WL055	<0.005	mg/L	2015-03-04	2015-03-03	10:40
2811	1376048	WELL 59	NITRATE-NITRITE as NITROGEN	WL060	0.26	mg/L	2015-03-04	2015-03-03	10:51
2812	1376048	WELL 59	NITRITE	WL060	<0.304	mg/L	2015-03-04	2015-03-03	10:51
2813	1376048	WELL 59	NITRITE	WL060	<1.00	mg/L	2015-03-04	2015-03-03	10:51
2814	1376048	WELL 59	CYANIDE	WL060	<0.005	mg/L	2015-03-04	2015-03-03	10:51
2815	1376049	WELL 35, 36, 37	SODIUM	POE02	27.6	mg/L	2015-03-04	2015-03-03	11:45
2816	1376049	WELL 35, 36, 37	NITRATE-NITRITE as NITROGEN	POE02	0.775	mg/L	2015-03-04	2015-03-03	11:45
2817	1376049	WELL 35, 36, 37	NITRITE	POE02	<0.304	mg/L	2015-03-04	2015-03-03	11:45
2818	1376049	WELL 35, 36, 37	NITRITE	POE02	<1.00	mg/L	2015-03-04	2015-03-03	11:45
2819	1376049	WELL 35, 36, 37	CYANIDE	POE02	<0.005	mg/L	2015-03-04	2015-03-03	11:45
2820	1376050	WELL #5 AND 1MG CLEARWELL	SODIUM	POE03	25.7	mg/L	2015-03-04	2015-03-03	15:01
2821	1376050	WELL #5 AND 1MG CLEARWELL	NITRITE	POE03	<0.304	mg/L	2015-03-04	2015-03-03	15:01
2822	1376050	WELL #5 AND 1MG CLEARWELL	NITRITE	POE03	<1.00	mg/L	2015-03-04	2015-03-03	15:01
2823	1376050	WELL #5 AND 1MG CLEARWELL	CYANIDE	POE03	<0.005	mg/L	2015-03-04	2015-03-03	15:01
2827	1370213	WELL 8	ARSENIC	WL029	2.66	ug/L	2015-02-06	2015-02-04	10:30
2828	1370214	WELL 51	ARSENIC	WL053	1.74	ug/L	2015-02-06	2015-02-04	9:00
2829	1382859	WELL 31	ARSENIC	WL030	2.73	ug/L	2015-04-01	2015-03-30	13:12
2830	1384986	WELL #5 AND 1MG CLEARWELL	Barium	POE03	0.0768	mg/L	2015-04-10	2015-04-07	13:20
2831	1384986	WELL #5 AND 1MG CLEARWELL	Chromium	POE03	0.0036	mg/L	2015-04-10	2015-04-07	13:20
2832	1384986	WELL #5 AND 1MG CLEARWELL	Selenium	POE03	0.003	mg/L	2015-04-10	2015-04-07	13:20
2833	1384986	WELL #5 AND 1MG CLEARWELL	Thallium	POE03	<0.50	ug/L	2015-04-10	2015-04-07	13:20
2834	1384986	WELL #5 AND 1MG CLEARWELL	Nickel	POE03	0.0012	mg/L	2015-04-10	2015-04-07	13:20
2835	1384986	WELL #5 AND 1MG CLEARWELL	Beryllium	POE03	<0.50	ug/L	2015-04-10	2015-04-07	13:20
2836	1384986	WELL #5 AND 1MG CLEARWELL	Antimony	POE03	0.0013	mg/L	2015-04-10	2015-04-07	13:20
2837	1384986	WELL #5 AND 1MG CLEARWELL	Cadmium	POE03	<0.50	ug/L	2015-04-10	2015-04-07	13:20
2838	1384986	WELL #5 AND 1MG CLEARWELL	Mercury	POE03	<0.200	ug/L	2015-04-09	2015-04-07	13:20
2839	1384986	WELL #5 AND 1MG CLEARWELL	Fluoride	POE03	0.738	mg/L	2015-04-08	2015-04-07	13:20
2844	1384987	WELL 51	BARIUM	WL053	0.22	mg/L	2015-04-10	2015-04-07	12:20
2845	1384987	WELL 51	CHROMIUM	WL053	0.052	mg/L	2015-04-10	2015-04-07	12:20
2846	1384987	WELL 51	SELENIUM	WL053	0.0011	mg/L	2015-04-10	2015-04-07	12:20
2847	1384987	WELL 51	THALLIUM	WL053	<0.50	ug/L	2015-04-10	2015-04-07	12:20
2848	1384987	WELL 51	NICKLE	WL053	<1.0	ug/L	2015-04-10	2015-04-07	12:20
2849	1384987	WELL 51	BERYLLIUM	WL053	<0.50	ug/L	2015-04-10	2015-04-07	12:20
2850	1384987	WELL 51	ANTIMONY	WL053	<1.0	ug/L	2015-04-10	2015-04-07	12:20
2851	1384987	WELL 51	CADMIUM	WL053	<0.50	ug/L	2015-04-10	2015-04-07	12:20
2852	1384987	WELL 51	MERCURY	WL053	<0.20	ug/L	2015-04-09	2015-04-07	12:20
2853	1384987	WELL 51	FLUORIDE	WL053	<0.50	mg/L	2015-04-08	2015-04-07	12:20
2859	1391022	WELL 39	URANIUM	WL040	17.5	ug/l	2015-05-27	2015-04-29	9:45
2860	1391022	WELL 39	GROSS ALPHA	WL040	18.7	pCi/l	2015-06-02	2015-04-29	9:45
2861	1391022	WELL 39	GROSS BETA	WL040	5.98	pCi/l	2015-06-02	2015-04-29	9:45
2862	1391022	WELL 39	RADIUM 226	WL040	0.129	pCi/l	2015-05-29	2015-04-29	9:45
2863	1391022	WELL 39	RADIUM 228	WL040	0.434	pCi/l	2015-06-29	2015-04-29	9:45
2867	1399061	WELL 55	BARIUM	WL056	0.19	mg/L	2015-06-04	2015-06-01	11:40
2868	1399061	WELL 55	CHROMIUM	WL056	0.04	mg/L	2015-06-04	2015-06-01	11:40
2869	1399061	WELL 55	SELENIUM	WL056	0.0034	mg/L	2015-06-04	2015-06-01	11:40
2870	1399061	WELL 55	THALLIUM	WL056	<0.0005	mg/L	2015-06-04	2015-06-01	11:40
2871	1399061	WELL 55	NICKLE	WL056	<0.001	mg/L	2015-06-04	2015-06-01	11:40
2872	1399061	WELL 55	BERYLLIUM	WL056	<0.0005	mg/L	2015-06-04	2015-06-01	11:40
2873	1399061	WELL 55	ANTIMONY	WL056	<0.001	mg/L	2015-06-04	2015-06-01	11:40
2874	1399061	WELL 55	CADMIUM	WL056	<0.0005	mg/L	2015-06-04	2015-06-01	11:40
2875	1399061	WELL 55	MERCURY	WL056	<0.200	ug/L	2015-06-09	2015-06-01	11:40
2876	1399064	WELL 58	BARIUM	WL059	0.211	mg/L	2015-06-04	2015-06-01	11:00
2877	1399064	WELL 58	CHROMIUM	WL059	0.0463	mg/L	2015-06-04	2015-06-01	11:00
2878	1399064	WELL 58	SELENIUM	WL059	0.0043	mg/L	2015-06-04	2015-06-01	11:00
2879	1399064	WELL 58	THALLIUM	WL059	<0.0005	mg/L	2015-06-04	2015-06-01	11:00
2880	1399064	WELL 58	NICKLE	WL059	<0.001	mg/L	2015-06-04	2015-06-01	11:00
2881	1399064	WELL 58	BERYLLIUM	WL059	<0.0005	mg/L	2015-06-04	2015-06-01	11:00
2882	1399064	WELL 58	ANTIMONY	WL059	<0.001	mg/L	2015-06-04	2015-06-01	11:00
2883	1399064	WELL 58	CADMIUM	WL059	<0.0005	mg/L	2015-06-04	2015-06-01	11:00
2884	1399064	WELL 58	MERCURY	WL059	<0.200	ug/L	2015-06-09	2015-06-01	11:00
2885	1399065	WELL 60	BARIUM	WL061	0.157	mg/L	2015-06-04	2015-06-01	11:35
2886	1399065	WELL 60	CHROMIUM	WL061	0.037	mg/L	2015-06-04	2015-06-01	11:35
2887	1399065	WELL 60	SELENIUM	WL061	0.0021	mg/L	2015-06-04	2015-06-01	11:35
2888	1399065	WELL 60	THALLIUM	WL061	<0.0005	mg/L	2015-06-04	2015-06-01	11:35
2889	1399065	WELL 60	NICKLE	WL061	<0.001	mg/L	2015-06-04	2015-06-01	11:35
2890	1399065	WELL 60	BERYLLIUM	WL061	<0.0005	mg/L	2015-06-04	2015-06-01	11:35
2891	1399065	WELL 60	ANTIMONY	WL061	<0.001	mg/L	2015-06-04	2015-06-01	11:35
2892	1399065	WELL 60	CADMIUM	WL061	<0.0005	mg/L	2015-06-04	2015-06-01	11:35
2893	1399065	WELL 60	MERCURY	WL061	<0.200	ug/L	2015-06-09	2015-06-01	11:35
2894	1400065	WELL 58	FLUORIDE	WL059	<0.500	mg/L	2015-06-05	2015-06-03	9:45
2895	1400068	WELL 60	FLUORIDE	WL061	<0.500	mg/L	2015-06-05	2015-06-03	9:55
2896	1400069	WELL 55	FLUORIDE	WL056	<0.500	mg/L	2015-06-05	2015-06-03	9:59
2897	1397834	WELL 33	ARSENIC	WL034	9.94	ug/L	2015-06-02	2015-05-26	12:35
2898	1397835	WELL 8	ARSENIC	WL029	3.18	ug/L	2015-06-02	2015-05-26	13:05
2899	1397840	WELL 35, 36, 37	ARSENIC	POE02	1.36	ug/L	2015-06-02	2015-05-26	13:00
2900	1377576	WELL 8	GROSS ALPHA	WL029	19.1	pCiL	2015-03-09	2015-02-04	10:30
2901	1377576	WELL 8	GROSS BETA	WL029	6.57	pCiL	2015-03-09	2015-02-04	10:30
2902	1377576	WELL 8	RADIUM 228	WL029	0.27	pCiL	2015-03-03	2015-02-04	10:30
2903	1377576	WELL 8	RADIUM 226	WL029	0.136	pCiL	2015-03-06	2015-02-04	10:30
2905	1377576	WELL 8	URANIUM	WL029	8.64	mg/L	2015-03-02	2015-02-04	10:30
2909	1394895	WELL 39	ARSENIC	WL040	8.81	ug/L	2015-05-18	2015-05-12	13:23
2925	1397836	WELL 8	URANIUM	WL029	8.84	ug/L	2015-06-12	2015-05-26	13:05
2926	1397836	WELL 8	GROSS ALPHA	WL029	11.6	pCi/L	2015-06-17	2015-05-26	13:05
2927	1397836	WELL 8	GROSS BETA	WL029	4.07	pCi/L	2015-06-17	2015-05-26	13:05
2928	1397836	WELL 8	RADIUM 228	WL029	1.26	pCi/L	2015-06-11	2015-05-26	13:05
2929	1397836	WELL 8	RADIUM 226	WL029	0.19	pCi/L	2015-06-15	2015-05-26	13:05
2931	1437078	WELL 54, 59, 60, 61	NITRATE-NITRITE as NITROGEN	POE04	0.377	mg/L	2015-10-21	2015-10-20	10:30
2932	1441479	WELL 54, 59, 60, 61	URANIUM	POE04	15	ug/L	2015-11-24	2015-11-04	9:15
2933
2935	1410562	WELL 58	NITRATE-NITRITE as NITROGEN	WL059	0.25	mg/L	2015-07-15	2015-07-14	9:50
2936	1410562	WELL 58	NITRITE	WL059	<0.304	mg/L	2015-07-15	2015-07-14	9:50
2937	1410565	WELL 57	NITRATE-NITRITE as NITROGEN	WL058	0.21	mg/L	2015-07-16	2015-07-14	10:40
2938	1410565	WELL 57	NITRITE	WL058	<0.304	mg/L	2015-07-16	2015-07-14	10:40
2939	1410566	WELL 60	NITRATE-NITRITE as NITROGEN	WL061	<0.200	mg/L	2015-07-16	2015-07-14	11:10
2940	1410566	WELL 60	NITRITE	WL061	<0.304	mg/L	2015-07-16	2015-07-14	11:10
2945	1357749	WELL 40	NITRITE	WL041	<0.30	mg/L	2014-12-16	2015-12-15	13:10
3069	1418115	WELL 55	NITRATE-NITRITE as NITROGEN	WL056	0.623	mg/L	2015-08-12	2015-08-11	12:20
3070	1418115	WELL 55	NITRITE	WL056	<0.304	mg/L	2015-08-12	2015-08-11	12:20
3071	1418115	WELL 55	NITRITE	WL056	<1.00	mg/L	2015-08-12	2015-08-11	12:20
3072	1418115	WELL 55	CYANIDE	WL056	<0.005	mg/L	2015-08-14	2015-08-11	12:20
3120	1416252	WELL 39	ARSENIC	WL040	8.8	ug/L	2015-08-11	2015-08-04	10:35
3121	1416253	WELL 31	ARSENIC	WL030	0.57	ug/L	2015-08-11	2015-08-04	13:33
3122	1416254	WELL 35, 36, 37	ARSENIC	POE02	4.8	ug/L	2015-08-11	2015-08-04	11:15
3123	1416261	WELL 8	ARSENIC	WL029	2.4	ug/L	2015-08-11	2015-08-04	12:25
3124	1394896	WELL 39	URANIUM	WL040	17.5	ug/l	2015-05-27	2015-05-13	13:23
3125	1394896	WELL 39	GROSS ALPHA	WL040	22.3	pCi/l	2015-06-09	2015-05-13	13:23	Report incorrectly list this as WL034
3126	1394896	WELL 39	GROSS BETA	WL040	5.03	pCi/l	2015-06-09	2015-05-13	13:23
3127	1394896	WELL 39	RADIUM 228	WL040	<0.55	pCi/l		2015-05-13	13:23
3128	1394896	WELL 39	RADIUM 226	WL040	0.164	pCi/l	2015-06-14	2015-05-13	13:23
3129	1413767	WELL 58	CYANIDE	WL059	<0.005	mg/L	2015-07-29	2015-07-27	11:45
3130	1413769	WELL 57	CYANIDE	WL058	<0.005	mg/L	2015-07-29	2015-07-27	11:30
3131	1413770	WELL 60	CYANIDE	WL061	<0.005	mg/L	2015-07-29	2015-07-27	11:20
3132	1413771	WELL 56	NITRATE-NITRITE as NITROGEN	WL057	<1.00	mg/L	2015-07-28	2015-07-27	12:25
3133	1416260	WELL 8	URANIUM	WL029	9.08	ug/l	2015-08-21	2015-08-04	12:25
3134	1416260	WELL 8	GROSS ALPHA	WL029	14.9	pCi/l	2015-08-24	2015-08-04	12:25
3135	1416260	WELL 8	GROSS BETA	WL029	3.72	pCi/l	2015-08-24	2015-08-04	12:25
3136	1416260	WELL 8	RADIUM 228	WL029	0.316	pCi/l	2015-09-08	2015-08-04	12:25
3137	1416260	WELL 8	RADIUM 226	WL029	0.256	pCi/l	2015-08-24	2015-08-04	12:25
3140	1428511	WELL 3A	NITRATE-NITRITE as NITROGEN	WL042	<1.00	mg/L	2015-09-19	2015-09-17	12:06
3141	1428512	WELL 20	NITRATE-NITRITE as NITROGEN	WL017	<1.00	mg/L	2015-09-19	2015-09-17	10:26
3142	1428513	WELL 38	NITRATE-NITRITE as NITROGEN	WL039	<1.00	mg/L	2015-09-19	2015-09-17	11:42
3143	1428514	WELL 8	NITRATE-NITRITE as NITROGEN	WL029	<1.00	mg/L	2015-09-19	2015-09-17	11:18
3144	1428515	WELL 34	NITRATE-NITRITE as NITROGEN	WL035	<1.00	mg/L	2015-09-19	2015-09-17	11:22
3145	1430186	WELL 33	ARSENIC	WL034	<0.5	ug/L	2015-09-29	2015-09-24	9:24
3146	1430187	WELL 33	NITRATE-NITRITE as NITROGEN	WL034	<1.00	mg/L	2015-09-25	2015-09-24	9:24
3147	1413766	WELL 39	URANIUM	WL040	5.56	ug/l	2015-08-05	2015-07-27	11:00
3148	1413766	WELL 39	GROSS ALPHA	WL040	10.9	pCi/l	2015-08-11	2015-07-27	11:00
3149	1413766	WELL 39	GROSS BETA	WL040	3.03	pCi/l	2015-08-11	2015-07-27	11:00
3150	1413766	WELL 39	RADIUM 228	WL040	0.663	pCi/l	2015-08-11	2015-07-27	11:00
3151	1413766	WELL 39	RADIUM 226	WL040	0.288	pCi/l	2015-08-11	2015-07-27	11:00
3152	1405479	WELL 38	URANIUM	WL039	6.68	ug/l	2015-07-09	2015-06-17	10:25
3153	1405479	WELL 38	GROSS ALPHA	WL039	11.5	pCi/l	2015-07-13	2015-06-17	10:25
3154	1405479	WELL 38	GROSS BETA	WL039	5.78	pCi/l	2015-07-13	2015-06-17	10:25
3155	1405479	WELL 38	RADIUM 228	WL039	1.61	pCi/l	2015-07-14	2015-06-17	10:25
3156	1405479	WELL 38	RADIUM 226	WL039	0.906	pCi/l	2015-07-02	2015-06-17	10:25
3198	1437078	WELL 54, 59, 60, 61	NITRITE	POE04	<0.500	mg/L	2015-10-21	2015-10-20	10:30
3199	1435400	WELL 31	ARSENIC	WL030	1.3	ug/L	2015-10-16	2015-10-13	10:18
3200	1435400	WELL 31	NITRATE-NITRITE as NITROGEN	WL030	<1.00	mg/L	2015-10-16	2015-10-13	10:18
3201	1435402	WELL 44	NITRATE-NITRITE as NITROGEN	WL047	<1.00	mg/L	2015-10-16	2015-10-13	15:37
3202	1435404	WELL 45	NITRATE-NITRITE as NITROGEN	WL048	<1.00	mg/L	2015-10-16	2015-10-13	14:50
3206	1430188	WELL 31	URANIUM	WL030	4.02	ug/l	2015-10-20	2015-09-24	12:28
3207	1430188	WELL 31	GROSS ALPHA	WL030	19.4	pCi/l	2015-10-16	2015-09-24	12:28
3208	1430188	WELL 31	GROSS BETA	WL030	4.74	pCi/l	2015-10-16	2015-09-24	12:28
3209	1430188	WELL 31	RADIUM 228	WL030	0.329	pCi/l	2015-10-23	2015-09-24	12:28
3210	1430188	WELL 31	RADIUM 226	WL030	0.047	pCi/l	2015-10-23	2015-09-24	12:28
3211	1443611	WELL 31	URANIUM	WL030	8.8	ug/L	2015-11-24	2015-10-13	10:18
3212	1443611	WELL 31	GROSS ALPHA	WL030	22.6	pCi/L	2015-12-03	2015-10-13	10:18
3213	1443611	WELL 31	GROSS BETA	WL030	1.51	pCi/L	2015-12-03	2015-10-13	10:18
3214	1443611	WELL 31	RADIUM 228	WL030	1.08	pCi/L	2015-12-20	2015-10-13	10:18
3215	1443611	WELL 31	RADIUM 226	WL030	0.021	pCi/L	2015-12-08	2015-10-13	10:18
3216	1428517	WELL 3A	URANIUM	WL042	3.77	ug/l	2015-10-20	2015-09-17	12:06
3217	1428517	WELL 3A	GROSS ALPHA	WL042	15	pCi/l	2015-10-16	2015-09-17	12:06
3218	1428517	WELL 3A	GROSS BETA	WL042	7.04	pCi/l	2015-10-16	2015-09-17	12:06
3219	1428517	WELL 3A	RADIUM 228	WL042	1.03	pCi/l	2015-10-23	2015-09-17	12:06
3220	1428517	WELL 3A	RADIUM 226	WL042	0.047	pCi/l	2015-10-23	2015-09-17	12:06
3221	1428520	WELL 20	URANIUM	WL017	4.55	ug/l	2015-10-20	2015-09-17	10:26
3222	1428520	WELL 20	GROSS ALPHA	WL017	16.1	pCi/l	2015-10-16	2015-09-17	10:26
3223	1428520	WELL 20	GROSS BETA	WL017	4.59	pCi/l	2015-10-16	2015-09-17	10:26
3224	1428520	WELL 20	RADIUM 228	WL017	0.394	pCi/l	2015-10-23	2015-09-17	10:26
3225	1428520	WELL 20	RADIUM 226	WL017	0.047	pCi/l	2015-10-23	2015-09-17	10:26
3226	1428521	WELL 57	URANIUM	WL058	3.04	ug/l	2015-10-20	2015-09-17	14:50
3227	1428521	WELL 57	GROSS ALPHA	WL058	11.5	pCi/l	2015-10-16	2015-09-17	14:50
3228	1428521	WELL 57	GROSS BETA	WL058	3.36	pCi/l	2015-10-16	2015-09-17	14:50
3229	1428521	WELL 57	RADIUM 228	WL058	0.136	pCi/l	2015-10-23	2015-09-17	14:50
3230	1428521	WELL 57	RADIUM 226	WL058	0.031	pCi/l	2015-10-23	2015-09-17	14:50
3231	1436486	WELL 54, 59, 60, 61	ARSENIC	POE04	3.44	ug/L	2015-10-22	2015-10-19	10:00
3232	1436488	WELL 54	ARSENIC	WL055	2.15	ug/L	2015-10-22	2015-10-19	9:54
3233	1436489	WELL 59	ARSENIC	WL060	7.89	ug/L	2015-10-22	2015-10-19	9:50
3234	1436490	WELL 60	ARSENIC	WL061	4.67	ug/L	2015-10-22	2015-10-19	9:25
3235	1436491	WELL 61	ARSENIC	WL062	7.54	ug/L	2015-10-22	2015-10-19	9:30
3236	1436494	WELL 48	NITRATE-NITRITE as NITROGEN	WL051	<1.0	mg/L	2015-10-20	2015-10-19	13:07
3237	1432414	WELL 54	ARSENIC	WL055	2.6	ug/L	2015-10-08	2015-10-05	8:10
3238	1432417	WELL 59	ARSENIC	WL060	<0.5	ug/L	2015-10-08	2015-10-05	8:15
3239	1432418	WELL 60	ARSENIC	WL061	4.4	ug/L	2015-10-08	2015-10-05	7:45
3240	1432419	WELL 61	ARSENIC	WL062	1	ug/L	2015-10-08	2015-10-05	7:55
3241	1432420	WELL 54, 59, 60, 61	ARSENIC	POE04	4.7	ug/L	2015-10-08	2015-10-05	13:51
3242	1441480	WELL 54, 59, 60, 61	SODIUM	POE04	76.9	mg/L	2015-11-11	2015-11-04	9:15
3243	1441480	WELL 54, 59, 60, 61	BARIUM	POE04	0.208	mg/L	2015-11-11	2015-11-04	9:15
3244	1441480	WELL 54, 59, 60, 61	ARSENIC	POE04	10.2	mg/L	2015-11-11	2015-11-04	9:15
3245	1441480	WELL 54, 59, 60, 61	CHROMIUM	POE04	0.0448	mg/L	2015-11-11	2015-11-04	9:15
3246	1441480	WELL 54, 59, 60, 61	SELENIUM	POE04	0.0183	mg/L	2015-11-11	2015-11-04	9:15
3247	1441480	WELL 54, 59, 60, 61	THALLIUM	POE04	<0.0005	mg/L	2015-11-11	2015-11-04	9:15
3248	1441480	WELL 54, 59, 60, 61	NICKLE	POE04	<0.001	mg/L	2015-11-11	2015-11-04	9:15
3249	1441480	WELL 54, 59, 60, 61	BERYLLIUM	POE04	<0.0005	mg/L	2015-11-11	2015-11-04	9:15
3250	1441480	WELL 54, 59, 60, 61	ANTIMONY	POE04	<0.0005	mg/L	2015-11-11	2015-11-04	9:15
3251	1441480	WELL 54, 59, 60, 61	CADMIUM	POE04	<0.0005	mg/L	2015-11-11	2015-11-04	9:15
3252	1441480	WELL 54, 59, 60, 61	MERCURY	POE04	<0.200	ug/L	2015-11-06	2015-11-04	9:15
3253	1441480	WELL 54, 59, 60, 61	FLUORIDE	POE04	<0.50	mg/L	2015-11-07	2015-11-04	9:15
3254	1441480	WELL 54, 59, 60, 61	CYANIDE	POE04	<0.005	mg/L	2015-11-10	2015-11-04	9:15
3255	1441484	WELL 59	ARSENIC	WL060	1.23	ug/L	2015-11-11	2015-11-04	8:30
3256	1441483	WELL 61	ARSENIC	WL062	10.7	ug/L	2015-11-11	2015-11-04	8:40
3257	1441482	WELL 54	ARSENIC	WL055	6.72	ug/L	2015-11-11	2015-11-04	8:35
3258	1441481	WELL 60	ARSENIC	WL061	10.7	ug/L	2015-11-11	2015-11-04	8:50
3259	1442397	WELL 35, 36, 37	ARSENIC	POE02	5.47	ug/L	2015-11-13	2015-11-05	10:27
3260	1442399	WELL 54	ARSENIC	WL055	2.06	ug/L	2015-11-13	2015-11-05	12:30
3261	1442400	WELL 59	ARSENIC	WL060	0.51	ug/L	2015-11-13	2015-11-05	12:43
3262	1442401	WELL 60	ARSENIC	WL061	3.99	ug/L	2015-11-13	2015-11-05	12:10
3263	1442402	WELL 8	ARSENIC	WL029	2.54	ug/L	2015-11-13	2015-11-05	13:54
3264	1442403	WELL 33	ARSENIC	WL034	<0.5	ug/L	2015-11-13	2015-11-05	10:17
3265	1442404	WELL 39	ARSENIC	WL040	5.74	ug/L	2015-11-13	2015-11-05	11:10
3266	1442405	WELL 61	ARSENIC	WL062	6.05	ug/L	2015-11-13	2015-11-05	12:16
3267	1451832	WELL 39	NITRATE-NITRITE as NITROGEN	WL040	<1.00	mg/L	2015-12-17	2015-12-15	9:07
3268	1451834	WELL 42	NITRATE-NITRITE as NITROGEN	WL043	<1.00	mg/L	2015-12-17	2015-12-15	9:17
3269	1451835	WELL 43	NITRATE-NITRITE as NITROGEN	WL045	0.598	mg/L	2015-12-16	2015-12-15	9:27
3270	1451835	WELL 43	NITRATE-NITRITE as NITROGEN	WL045	<0.304	mg/L	2015-12-16	2015-12-15	9:27
3271	1451835	WELL 43	NITRATE-NITRITE as NITROGEN	WL045	<1.00	mg/L	2015-12-16	2015-12-15	9:27
3272	1451836	WELL 47	NITRATE-NITRITE as NITROGEN	WL050	<1.00	mg/L	2015-12-17	2015-12-15	9:44
3273	1451837	WELL 49	NITRATE-NITRITE as NITROGEN	WL052	<1.00	mg/L	2015-12-17	2015-12-15	9:52
3274	1451838	WELL #5 AND 1MG CLEARWELL	NITRATE-NITRITE as NITROGEN	POE03	<1.00	mg/L	2015-12-17	2015-12-15	8:34
3278	1449236	WELL 40	NITRATE-NITRITE as NITROGEN	WL041	<1.00	mg/L	2015-12-08	2015-12-03	11:19
3279	1449237	WELL 41	NITRATE-NITRITE as NITROGEN	WL044	<1.00	mg/L	2015-12-08	2015-12-03	11:30
3280	1448478	WELL 54, 59, 60, 61	ARSENIC	POE04	0.003	mg/L	2015-12-07	2015-12-01	10:00
3281	1448479	WELL 54	ARSENIC	WL055	0.0017	mg/L	2015-12-07	2015-12-01	10:35
3282	1448480	WELL 59	ARSENIC	WL060	0.0007	mg/L	2015-12-07	2015-12-01	10:45
3283	1448481	WELL 60	ARSENIC	WL061	0.0039	mg/L	2015-12-07	2015-12-01	10:15
3284	1448482	WELL 59	ARSENIC	WL062	0.0057	mg/L	2015-12-07	2015-12-01	10:25
3329	1441479	WELL 54, 59, 60, 61	GROSS ALPHA	POE04	24	pCi/L	2015-12-03	2015-11-04	9:15
3330	1441479	WELL 54, 59, 60, 61	GROSS BETA	POE04	6.33	pCi/L	2015-12-03	2015-11-04	9:15
3331	1441479	WELL 54, 59, 60, 61	RADIUM 228	POE04	0.329	pCi/L	2015-12-20	2015-11-04	9:15
3332	1441479	WELL 54, 59, 60, 61	RADIUM 226	POE04	0.309	pCi/L	2015-12-03	2015-11-04	9:15
3333	1436492	WELL 39	URANIUM	WL040	14.8	ug/L	2015-11-24	2015-10-19	13:20
3334	1436492	WELL 39	GROSS ALPHA	WL040	23.8	pCi/L	2015-12-03	2015-10-19	13:20
3335	1436492	WELL 39	GROSS BETA	WL040	6.93	pCi/L	2015-12-03	2015-10-19	13:20
3336	1436492	WELL 39	RADIUM 228	WL040	1.31	pCi/L	2015-12-20	2015-10-19	13:20
3337	1436492	WELL 39	RADIUM 226	WL040	0.248	pCi/L	2015-12-03	2015-10-19	13:20
3338	1442412	WELL 8	URANIUM	WL029	9.99	ug/L	2015-11-24	2015-11-05	13:54
3339	1442412	WELL 8	GROSS ALPHA	WL029	10.8	pCi/L	2015-12-03	2015-11-05	13:54
3340	1442412	WELL 8	GROSS BETA	WL029	4.7	pCi/L	2015-12-03	2015-11-05	13:54
3341	1442412	WELL 8	RADIUM 228	WL029	0.522	pCi/L	2015-12-20	2015-11-05	13:54
3342	1442412	WELL 8	RADIUM	WL029	0.226	pCi/L	2015-12-03	2015-11-05	13:54
3343	1454865	WELL 45	SODIUM	WL048	35.1	mg/L	2016-01-04	2015-12-30	13:16
3344	1454865	WELL 45	BARIUM	WL048	0.199	mg/L	2016-01-04	2015-12-30	13:16
3345	1454865	WELL 45	ARSENIC	WL048	<0.5	ug/L	2016-01-04	2015-12-30	13:16
3346	1454865	WELL 45	CHROMIUM	WL048	0.0772	mg/L	2016-01-04	2015-12-30	13:16
3347	1454865	WELL 45	SELENIUM	WL048	0.0011	mg/L	2016-01-04	2015-12-30	13:16
3348	1454865	WELL 45	THALLIUM	WL048	<0.0005	mg/L	2016-01-04	2015-12-30	13:16
3349	1454865	WELL 45	NICKLE	WL048	<0.001	mg/L	2016-01-04	2015-12-30	13:16
3350	1454865	WELL 45	BERYLLIUM	WL048	<0.0005	mg/L	2016-01-04	2015-12-30	13:16
3351	1454865	WELL 45	ANTIMONY	WL048	<0.001	mg/L	2016-01-04	2015-12-30	13:16
3352	1454865	WELL 45	CADMIUM	WL048	<0.0005	mg/L	2016-01-04	2015-12-30	13:16
3353	1454865	WELL 45	MERCURY	WL048	<0.200	ug/L	2016-01-07	2015-12-30	13:16
3354	1454865	WELL 45	FLUORIDE	WL048	<0.500	mg/L	2016-01-07	2015-12-30	13:16
3355	1454865	WELL 45	CYANIDE	WL048	<0.005	mg/L	2016-01-07	2015-12-30	13:16
3356	1454865	WELL 42	SODIUM	WL043	33	mg/L	2016-01-04	2015-12-29	15:00
3357	1454865	WELL 42	BARIUM	WL043	0.303	mg/L	2016-01-04	2015-12-29	15:00
3358	1454877	WELL 42	ARSENIC	WL043	<0.5	ug/L	2016-01-04	2015-12-29	15:00
3359	1454877	WELL 42	CHROMIUM	WL043	0.0313	mg/L	2016-01-04	2015-12-29	15:00
3360	1454877	WELL 42	SELENIUM	WL043	0.0011	mg/L	2016-01-04	2015-12-29	15:00
3361	1454877	WELL 42	THALLIUM	WL043	<0.0005	mg/L	2016-01-04	2015-12-29	15:00
3362	1454877	WELL 42	NICKLE	WL043	<0.001	mg/L	2016-01-04	2015-12-29	15:00
3363	1454877	WELL 42	BERYLLIUM	WL043	<0.0005	mg/L	2016-01-04	2015-12-29	15:00
3364	1454877	WELL 42	ANTIMONY	WL043	<0.001	mg/L	2016-01-04	2015-12-29	15:00
3365	1454877	WELL 42	CADMIUM	WL043	<0.0005	mg/L	2016-01-04	2015-12-29	15:00
3366	1454877	WELL 42	MERCURY	WL043	<0.200	ug/L	2016-01-07	2015-12-29	15:00
3367	1454877	WELL 42	FLUORIDE	WL043	<0.500	mg/L	2016-01-07	2015-12-29	15:00
3368	1454877	WELL 44	SODIUM	WL047	56.3	mg/L	2016-01-04	2015-12-29	16:15
3369	1454877	WELL 44	BARIUM	WL047	0.173	mg/L	2016-01-04	2015-12-29	16:15
3370	1454878	WELL 44	ARSENIC	WL047	0.9	ug/L	2016-01-04	2015-12-29	16:15
3371	1454878	WELL 44	CHROMIUM	WL047	0.0842	mg/L	2016-01-04	2015-12-29	16:15
3372	1454878	WELL 44	SELENIUM	WL047	0.0036	mg/L	2016-01-04	2015-12-29	16:15
3373	1454878	WELL 44	THALLIUM	WL047	<0.0005	mg/L	2016-01-04	2015-12-29	16:15
3374	1454878	WELL 44	NICKLE	WL047	<0.001	mg/L	2016-01-04	2015-12-29	16:15
3375	1454878	WELL 44	BERYLLIUM	WL047	<0.0005	mg/L	2016-01-04	2015-12-29	16:15
3376	1454878	WELL 44	ANTIMONY	WL047	<0.001	mg/L	2016-01-04	2015-12-29	16:15
3377	1454878	WELL 44	CADMIUM	WL047	<0.0005	mg/L	2016-01-04	2015-12-29	16:15
3378	1454878	WELL 44	MERCURY	WL047	<0.200	ug/L	2016-01-07	2015-12-29	16:15
3379	1454878	WELL 44	FLUORIDE	WL047	<0.500	mg/L	2016-01-07	2015-12-29	16:15
3380	1454878	WELL 46	SODIUM	WL049	68.7	mg/L	2016-01-04	2015-12-29	15:53
3381	1454878	WELL 46	BARIUM	WL049	0.186	mg/L	2016-01-04	2015-12-29	15:53
3382	1454879	WELL 46	ARSENIC	WL049	2.4	ug/L	2016-01-04	2015-12-29	15:53
3383	1454879	WELL 46	CHROMIUM	WL049	0.056	mg/L	2016-01-04	2015-12-29	15:53
3384	1454879	WELL 46	SELENIUM	WL049	0.0022	mg/L	2016-01-04	2015-12-29	15:53
3385	1454879	WELL 46	THALLIUM	WL049	<0.0005	mg/L	2016-01-04	2015-12-29	15:53
3386	1454879	WELL 46	NICKLE	WL049	<0.001	mg/L	2016-01-04	2015-12-29	15:53
3387	1454879	WELL 46	BERYLLIUM	WL049	<0.0005	mg/L	2016-01-04	2015-12-29	15:53
3388	1454879	WELL 46	ANTIMONY	WL049	<0.001	mg/L	2016-01-04	2015-12-29	15:53
3389	1454879	WELL 46	CADMIUM	WL049	<0.0005	mg/L	2016-01-04	2015-12-29	15:53
3390	1454879	WELL 46	MERCURY	WL049	<0.200	ug/L	2016-01-07	2015-12-29	15:53
3391	1454879	WELL 46	FLUORIDE	WL049	<0.500	mg/L	2016-01-07	2015-12-29	15:53
3392	1454879	WELL 47	SODIUM	WL050	11.2	mg/L	2016-01-04	2015-12-29	16:03
3393	1454879	WELL 47	BARIUM	WL050	0.42	mg/L	2016-01-04	2015-12-29	16:03
3394	1454880	WELL 47	ARSENIC	WL050	1.6	ug/L	2016-01-04	2015-12-29	16:03
3395	1454880	WELL 47	CHROMIUM	WL050	0.0109	mg/L	2016-01-04	2015-12-29	16:03
3396	1454880	WELL 47	SELENIUM	WL050	0.0041	mg/L	2016-01-04	2015-12-29	16:03
3397	1454880	WELL 47	THALLIUM	WL050	<0.0005	mg/L	2016-01-04	2015-12-29	16:03
3398	1454880	WELL 47	NICKLE	WL050	<0.001	mg/L	2016-01-04	2015-12-29	16:03
3399	1454880	WELL 47	BERYLLIUM	WL050	<0.0005	mg/L	2016-01-04	2015-12-29	16:03
3403	1458360	WELL 31	NITRATE-NITRITE as NITROGEN	WL030	<1.00	mg/L	2016-01-18	2016-01-12	12:44
3404	1458363	WELL 8	ARSENIC	WL029	0.0026	mg/L	2016-01-15	2016-01-12	11:06
3405	1458363	WELL 8	NITRATE-NITRITE as NITROGEN	WL029	<1.00	mg/L	2016-01-18	2016-01-12	11:06
3406	1458364	WELL 39	ARSENIC	WL040	0.0087588	ug/L	2016-01-15	2016-01-12	11:49
3407	1458364	WELL 39	NITRATE-NITRITE as NITROGEN	WL040	1.04	mg/L	2016-01-17	2016-01-12	11:49
3408	1456546	WELL 54, 59, 60, 61	ARSENIC	POE04	4.5	ug/L	2016-01-11	2016-01-05	13:25
3409	1458358	WELL 39	URANIUM	WL040	5.33	ug/l	2016-01-19	2015-12-17	15:10
3410	1458358	WELL 39	GROSS ALPHA	WL040	10	pCi/l	2016-01-18	2015-12-17	15:10
3411	1458358	WELL 39	GROSS BETA	WL040	1.28	pCi/l	2016-01-18	2015-12-17	15:10
3412	1458358	WELL 39	RADIUM 228	WL040	0.329	pCi/l	2016-02-10	2015-12-17	15:10
3413	1458358	WELL 39	RADIUM 226 DW SUBCONTRACT	WL040	0.424	pCi/l	2016-01-20	2015-12-17	15:10
3414	1460005	WELL 54, 59, 60, 61	NITRATE-NITRITE as NITROGEN	POE04	1.44	mg/L	2016-01-21	2016-01-19	11:30
3419	1464019	WELL 33	ARSENIC	WL034	0.67	ug/L	2016-02-08	2016-02-02	10:35
3420	1464026	WELL 47	NITRATE-NITRITE as NITROGEN	WL050	<1.00	mg/L	2016-02-03	2016-02-02	14:12
3471	1466179	WELL 35, 36, 37	ARSENIC	POE02	5.1	ug/L	2016-02-16	2016-02-09	9:45
3472	1466179	WELL 35, 36, 37	NITRATE-NITRITE as NITROGEN	POE02	<1.00	mg/L	2016-02-11	2016-02-09	9:45
3473	1437898	WELL 46	NITRATE-NITRITE as NITROGEN	WL049	<1.0	mg/L	2015-10-24	2015-10-22	15:30
3474	1482282	WELL 39	URANIUM	WL040	14.5	ug/l	2016-05-21	2016-04-12	11:00
3475	1482282	WELL 39	GROSS ALPHA	WL040	20.4	pCi/l	2016-04-21	2016-04-12	11:00
3476	1482282	WELL 39	GROSS BETA	WL040	3.87	pCi/l	2016-04-21	2016-04-12	11:00
3477	1482282	WELL 39	RADIUM 226	WL040	0.329	pCi/l	2016-05-10	2016-04-12	11:00
3478	1482282	WELL 39	RADIUM 228	WL040	0.467	pCi/l	2016-04-27	2016-04-12	11:00
3479	1482286	WELL 54, 59, 60, 61	URANIUM	POE04	4.5	ug/l	2016-05-21	2016-04-12	10:25
3480	1482286	WELL 54, 59, 60, 61	GROSS ALPHA	POE04	6.49	pCi/l	2016-04-21	2016-04-12	10:25
3481	1482286	WELL 54, 59, 60, 61	GROSS BETA	POE04	1.51	pCi/l	2016-04-21	2016-04-12	10:25
3482	1482286	WELL 54, 59, 60, 61	RADIUM 226	POE04	<0.267	pCi/l	2016-05-10	2016-04-12	10:25
3483	1482286	WELL 54, 59, 60, 61	RADIUM 228	POE04	<0.250	pCi/l	2016-04-27	2016-04-12	10:25
3489	1464014	WELL 8	URANIUM	WL029	8.01	ug/l	2016-03-10	2016-02-02	10:22
3490	1464014	WELL 8	GROSS ALPHA	WL029	16.2	pCi/l	2016-02-23	2016-02-02	10:22
3491	1464014	WELL 8	GROSS BETA	WL029	4.32	pCi/l	2016-02-23	2016-02-02	10:22
3492	1464014	WELL 8	RADIUM 228	WL029	<0.150	pCi/i	2016-03-14	2016-02-02	10:22
3493	1464014	WELL 8	RADIUM 226	WL029	<0.150	pCi/l	2016-03-10	2016-02-02	10:22
3494	1464016	WELL 31	URANIUM	WL030	7.83	ug/l	2016-03-10	2016-02-02	10:03
3495	1464016	WELL 31	GROSS ALPHA	WL030	24.7	pCi/l	2016-02-23	2016-02-02	10:03
3496	1464016	WELL 31	GROSS BETA	WL030	5.11	pCi/l	2016-02-23	2016-02-02	10:03
3497	1464016	WELL 31	RADIUM 228	WL030	0.462	pCi/i	2016-03-14	2016-02-02	10:03
3498	1464016	WELL 31	RADIUM 226	WL030	<0.150	pCi/l	2016-03-10	2016-02-02	10:03
3499	1464017	WELL 39	URANIUM	WL040	14.5	ug/l	2016-03-10	2016-02-02	11:19
3500	1464017	WELL 39	GROSS ALPHA	WL040	24.8	pCi/l	2016-02-23	2016-02-02	11:19
3501	1464017	WELL 39	GROSS BETA	WL040	<2.5	pCi/l	2016-02-23	2016-02-02	11:19
3502	1464017	WELL 39	RADIUM 228	WL040	0.342	pCi/i	2016-03-14	2016-02-02	11:19
3503	1464017	WELL 39	RADIUM 226	WL040	0.079	pCi/l	2016-03-10	2016-02-02	11:19
3504	1464018	WELL 54, 59, 60, 61	URANIUM	POE04	5.55	ug/l	2016-03-10	2016-02-02	11:36
3505	1464018	WELL 54, 59, 60, 61	GROSS ALPHA	POE04	9.21	pCi/l	2016-02-23	2016-02-02	11:36
3506	1464018	WELL 54, 59, 60, 61	GROSS BETA	POE04	1.98	pCi/l	2016-02-23	2016-02-02	11:36
3507	1464018	WELL 54, 59, 60, 61	RADIUM 228	POE04	0.151	pCi/i	2016-03-14	2016-02-02	11:36
3508	1464018	WELL 54, 59, 60, 61	RADIUM 226	POE04	0.398	pCi/l	2016-03-10	2016-02-02	11:36
3509	1454865	WELL 45	SODIUM	WL048	35.1	mg/L	2016-01-04	2015-12-30	13:16
3510	1454865	WELL 45	BARIUM	WL048	0.199	mg/L	2016-01-04	2015-12-30	13:16
3511	1454865	WELL 45	ARSENIC	WL048	<0.0005	mg/L	2016-01-04	2015-12-30	13:16
3512	1454865	WELL 45	CHROMIUM	WL048	0.0772	mg/L	2016-01-04	2015-12-30	13:16
3513	1454865	WELL 45	SELENIUM	WL048	0.0011	mg/L	2016-01-04	2015-12-30	13:16
3514	1454865	WELL 45	THALLIUM	WL048	<0.0005	mg/L	2016-01-04	2015-12-30	13:16
3515	1454865	WELL 45	NICKEL	WL048	<0.001	mg/L	2016-01-04	2015-12-30	13:16
3516	1454865	WELL 45	BERYLLIUM	WL048	<0.0005	mg/L	2016-01-04	2015-12-30	13:16
3517	1454865	WELL 45	ANTIMONY	WL048	<0.001	mg/L	2016-01-04	2015-12-30	13:16
3518	1454865	WELL 45	CADMIUM	WL048	<0.0005	mg/L	2016-01-04	2015-12-30	13:16
3519	1454865	WELL 45	MERCURY	WL048	<0.200	ug/L	2016-01-07	2015-12-30	13:16
3520	1454865	WELL 45	FLUORIDE	WL048	<0.500	mg/L	2016-01-07	2015-12-30	13:16
3521	1454877	WELL 42	SODIUM	WL043	33	mg/L	2016-01-04	2015-12-29	15:00
3522	1454877	WELL 42	BARIUM	WL043	0.303	mg/L	2016-01-04	2015-12-29	15:00
3523	1454877	WELL 42	ARSENIC	WL043	<0.0005	mg/L	2016-01-04	2015-12-29	15:00
3524	1454877	WELL 42	CHROMIUM	WL043	0.0313	mg/L	2016-01-04	2015-12-29	15:00
3525	1454877	WELL 42	SELENIUM	WL043	0.0011	mg/L	2016-01-04	2015-12-29	15:00
3526	1454877	WELL 42	THALLIUM	WL043	<0.0005	mg/L	2016-01-04	2015-12-29	15:00
3527	1454877	WELL 42	NICKEL	WL043	<0.001	mg/L	2016-01-04	2015-12-29	15:00
3528	1454877	WELL 42	BERYLLIUM	WL043	<0.0005	mg/L	2016-01-04	2015-12-29	15:00
3529	1454877	WELL 42	ANTIMONY	WL043	<0.001	mg/L	2016-01-04	2015-12-29	15:00
3530	1454877	WELL 42	CADMIUM	WL043	<0.0005	mg/L	2016-01-04	2015-12-29	15:00
3531	1454877	WELL 42	MERCURY	WL043	<0.200	ug/L	2016-01-07	2015-12-29	15:00
3532	1454877	WELL 42	FLUORIDE	WL043	<0.500	mg/L	2016-01-07	2015-12-29	15:00
3533	1454878	WELL 44	SODIUM	WL047	56.3	mg/L	2016-01-04	2015-12-29	16:15
3534	1454878	WELL 44	BARIUM	WL047	0.173	mg/L	2016-01-04	2015-12-29	16:15
3535	1454878	WELL 44	ARSENIC	WL047	0.0009	mg/L	2016-01-04	2015-12-29	16:15
3536	1454878	WELL 44	CHROMIUM	WL047	0.0842	mg/L	2016-01-04	2015-12-29	16:15
3537	1454878	WELL 44	SELENIUM	WL047	0.0036	mg/L	2016-01-04	2015-12-29	16:15
3538	1454878	WELL 44	THALLIUM	WL047	<0.0005	mg/L	2016-01-04	2015-12-29	16:15
3539	1454878	WELL 44	NICKEL	WL047	<0.001	mg/L	2016-01-04	2015-12-29	16:15
3540	1454878	WELL 44	BERYLLIUM	WL047	<0.0005	mg/L	2016-01-04	2015-12-29	16:15
3541	1454878	WELL 44	ANTIMONY	WL047	<0.001	mg/L	2016-01-04	2015-12-29	16:15
3542	1454878	WELL 44	CADMIUM	WL047	<0.0005	mg/L	2016-01-04	2015-12-29	16:15
3543	1454878	WELL 44	MERCURY	WL047	<0.200	ug/L	2016-01-07	2015-12-29	16:15
3544	1454878	WELL 44	FLUORIDE	WL047	<0.500	mg/L	2016-01-07	2015-12-29	16:15
3545	1454879	WELL 46	SODIUM	WL049	68.7	mg/L	2016-01-04	2015-12-29	15:53
3546	1454879	WELL 46	BARIUM	WL049	0.186	mg/L	2016-01-04	2015-12-29	15:53
3547	1454879	WELL 46	ARSENIC	WL049	0.0024	mg/L	2016-01-04	2015-12-29	15:53
3548	1454879	WELL 46	CHROMIUM	WL049	0.056	mg/L	2016-01-04	2015-12-29	15:53
3549	1454879	WELL 46	SELENIUM	WL049	0.0022	mg/L	2016-01-04	2015-12-29	15:53
3550	1454879	WELL 46	THALLIUM	WL049	<0.0005	mg/L	2016-01-04	2015-12-29	15:53
3551	1454879	WELL 46	NICKEL	WL049	<0.001	mg/L	2016-01-04	2015-12-29	15:53
3552	1454879	WELL 46	BERYLLIUM	WL049	<0.0005	mg/L	2016-01-04	2015-12-29	15:53
3553	1454879	WELL 46	ANTIMONY	WL049	<0.001	mg/L	2016-01-04	2015-12-29	15:53
3554	1454879	WELL 46	CADMIUM	WL049	<0.0005	mg/L	2016-01-04	2015-12-29	15:53
3555	1454879	WELL 46	MERCURY	WL049	<0.200	ug/L	2016-01-07	2015-12-29	15:53
3556	1454879	WELL 46	FLUORIDE	WL049	<0.500	mg/L	2016-01-07	2015-12-29	15:53
3557	1454880	WELL 47	SODIUM	WL050	11.2	mg/L	2016-01-04	2015-12-29	16:03
3558	1454880	WELL 47	BARIUM	WL050	0.42	mg/L	2016-01-04	2015-12-29	16:03
3559	1454880	WELL 47	ARSENIC	WL050	0.0016	mg/L	2016-01-04	2015-12-29	16:03
3560	1454880	WELL 47	CHROMIUM	WL050	0.0109	mg/L	2016-01-04	2015-12-29	16:03
[truncated: 2,007 more rows]
