# Supplementary material for: Applying the Quadrant Method for Pumping‐Trace Metal Correlations in Variable Time, Low‐Data Systems
Source: Ground Water. 2024 Dec 20;63(2):256–64. doi: 10.1111/gwat.13458 (PMC11875045; doi:10.1111/gwat.13458)
Supplement: Supplementary file 2 — Data S1. Downloadable file including the full source code for the Quadrant correlation method and raw data files used to create the plots shown in the manuscript. [file GWAT-63-256-s002.zip › field_data_2021.csv]

Source	pH	TDS	Sp_conductance	Alk_mg_L_CaCO3	Ca_mg_L	Mg_mg_L	Na_mg_L	K_mg_L	SO4_mg_L	Cl_mg_L	F_mg_L	As_ug_L	Cr_ug_L	Se_ug_L	Temp	year	Date	Time	Source	Agency
3	7.48	284	567	262	27.45469413	23.37658932	63.8004645	2.453315445	14	12	0.3	9	46.2	<8	17.86	2021	2021-04-02	2:49	3	ZT and AM
5	7.96	247	494	238	8.953627715	7.439099917	100.7455686	1.44390881	10	5	0.4	<8	66	<8	17.52	2021	2021-04-21	3:50	5	ZT and AM
8	7.82	242	483	216	13.28239105	12.00086158	82.82468969	1.646018012	16	7	0.3	8	57.7	<8	18.45	2021	2021-04-17	12:49	8	ZT and AM
10	8.2	1214	2436	371	17.41569314	7.821696641	510.3956937	2.006853444	580	41	4.9	17	<1.1	<8	17.7	2021	2021-04-21	2:47	10	ZT and AM
20	8.07	285	569	258	9.994444506	6.845242027	117.9111981	1.379843595	14	16	0.2	12	10	<8	17.85	2021	2021-04-17	11:49	20	ZT and AM
31	8.52	286	572	218	6.899165328	5.747262137	121.1041099	1.315029082	31	14	0.3	27	28.8	<8	17.2	2021	2021-03-24	3:34	31	ZT and AM
33	7.65	229	458	176	23.18802242	20.94381064	47.08855122	2.179053226	9	9	0.3	12	66.6	<8	17.26	2021	2021-03-24	4:18	33	ZT and AM
36	8.4	283	567	257	13.25747008	10.69475215	105.2295353	1.652955489	13	12	0.7	19	94.6	33	18.02	2021	2021-03-31	1:35	36	ZT and AM
38	7.38	293	585	264	40.91107455	32.21111593	36.90091345	2.509906405	11	13	0.4	15	27.2	10	17.51	2021	2021-03-31	2:35	38	ZT and AM
40	7.55	236	471	245	23.2185867	19.63513116	52.39862561	2.373094296	10	6	0.4	12	59.5	<8	17.89	2021	2021-04-02	1:54	40	ZT and AM
55	7.8	191	383	206	13.67846818	10.756678	61.04738156	1.81734771	7	4	0.3	10	37.9	<8	17.95	2021	2021-04-06	11:07	55	ZT and AM
44	7.7	210	421	190	15.80169927	13.82953099	62.38213638	2.127158194	11.58662073	3.586000115	0.4	<8	99.16975933	<8	17.38	2021	2021-04-17	2:11	44	ZT and AM
51	7.72	250	502	228	12.98515887	10.66670408	91.42966012	1.611817072	10.96166932	6.159620263	0.336256915	<8	66.12431362	<8	17.8	2021	2021-04-22	3:18	51	ZT and AM
58	7.88	234	469	241	10.5007548	8.589097555	85.60679035	1.937925251	9.629567357	19.10668774	0.336014758	<8	49.08821805	<8	18.06	2021	2021-04-06	3:45	58	ZT and AM
59	7.72	169	338	186	18.06821527	12.01674026	38.06149364	2.148137039	5.691323571	5.354261204	0.323580648	<8	29.32556908	<8	17.67	2021	2021-04-06	11:56	59	ZT and AM
