# Supplementary material for: Applying the Quadrant Method for Pumping‐Trace Metal Correlations in Variable Time, Low‐Data Systems
Source: Ground Water. 2024 Dec 20;63(2):256–64. doi: 10.1111/gwat.13458 (PMC11875045; doi:10.1111/gwat.13458)
Supplement: Supplementary file 2 — Data S1. Downloadable file including the full source code for the Quadrant correlation method and raw data files used to create the plots shown in the manuscript. [file GWAT-63-256-s002.zip › Norman NWIS wells.csv]

Source	site_no
1	351452097232201
2	351426097232201
3A	351518097231801
4	351458097254901
5	351409097231801
6	351357097242001
7	351414097293901
8	351451097251701
10	351213097260001
11	351538097283401
12	351559097283601
13	351550097283801
14	351609097284601
15	351648097285101
16	351643097285601
18	351726097290901
19	351742097291501
20	351807097292101
21	351314097254701
23	351401097252301
24	351357097255401
25	351358097245701
31	351542097262801
32	351530097252601
33	351541097245301
34	351530097242301
35	351609097242301
36	351633097241901
37	351633097233001
38	351609097232001
39	351548097231901
40	351541097224701
55	351632097200601
