# Supplementary material for: Applying the Quadrant Method for Pumping‐Trace Metal Correlations in Variable Time, Low‐Data Systems
Source: Ground Water. 2024 Dec 20;63(2):256–64. doi: 10.1111/gwat.13458 (PMC11875045; doi:10.1111/gwat.13458)
Supplement: Supplementary file 2 — Data S1. Downloadable file including the full source code for the Quadrant correlation method and raw data files used to create the plots shown in the manuscript. [file GWAT-63-256-s002.zip › total_flows_daily.csv]

Timestamp	1	19	2	20	3	31	33	34	35	36	37	38	39	40	41	42	43	44	45	46	47	48	49	5	51	52	53	54	55	56	57	58	59	6	60	61	8		Total Well Field Flow (X1000 Gal)
2020-05-01	346	253	0	254	47	261	325	280	3	3	3	226	213	5	3	240	0	3	4	0	3	185	0	14	172	0	N/A	126	3	3	0	3	324	0	190	229	341		4062
2020-05-02	346	197	0	197	263	259	218	65	0	0	0	257	121	0	0	255	143	47	0	0	0	146	0	42	150	0	N/A	112	0	0	0	0	292	0	169	200	255		3734
2020-05-03	346	215	0	215	302	259	276	288	0	0	0	298	233	0	0	249	191	0	0	0	0	174	0	50	179	0	N/A	106	0	0	0	0	274	0	159	192	287		4293
2020-05-04	346	260	0	260	59	258	138	250	80	75	71	165	0	192	72	301	190	74	82	0	76	146	0	15	34	0	N/A	28	65	60	0	57	56	0	35	20	144		3609
2020-05-05	346	252	0	253	0	260	0	117	257	246	225	81	0	106	211	134	184	25	229	0	236	0	0	20	0	0	N/A	0	200	184	0	178	0	0	0	0	0		3744
2020-05-06	0	30	0	149	0	264	0	155	151	136	132	159	0	162	118	127	136	131	97	0	108	0	0	34	0	0	N/A	0	107	98	0	104	0	0	0	0	0		2398
2020-05-07	346	88	0	98	17	259	14	133	110	104	97	136	0	159	25	113	123	25	27	0	0	9	0	43	0	0	N/A	6	152	139	0	134	15	0	9	9	0		2390
2020-05-08	346	16	0	16	108	265	97	21	76	71	67	14	0	110	70	12	0	64	71	0	12	56	0	16	3	0	N/A	41	54	50	0	48	105	0	61	66	19		1955
2020-05-09	346	0	0	0	50	261	12	0	48	45	42	0	0	14	56	0	0	50	55	0	53	45	0	19	0	0	N/A	35	40	37	0	36	57	0	47	0	0		1348
2020-05-10	346	9	0	10	137	260	110	13	64	52	56	13	0	97	47	11	0	67	70	0	66	48	0	40	0	0	N/A	45	38	0	0	33	126	0	74	75	0		1907
2020-05-11	0	90	0	88	113	260	0	113	0	0	0	112	0	0	0	101	0	0	0	0	0	72	0	42	0	0	N/A	45	0	0	0	0	138	0	89	98	0		1361
2020-05-12	0	0	0	0	0	260	0	0	0	0	0	0	0	0	0	0	0	14	0	0	15	13	0	14	13	0	N/A	45	29	28	0	26	63	0	39	0	0		559
2020-05-13	0	0	0	0	0	260	93	101	0	0	0	102	0	0	0	85	0	0	0	0	0	0	0	15	0	0	N/A	45	0	0	0	0	114	0	70	0	0		885
2020-05-14	4	0	0	0	0	260	0	0	0	0	0	0	0	0	0	0	0	0	0	0	0	0	0	39	0	0	N/A	0	10	9	0	0	0	0	0	0	0		322
2020-05-15	33	65	0	65	0	260	0	38	63	60	56	37	0	34	21	29	0	19	22	0	20	0	0	33	0	0	N/A	0	0	0	0	0	0	0	0	0	0		855
2020-05-16	0	0	0	0	0	260	0	0	0	0	0	0	0	0	0	0	0	0	0	0	0	0	0	13	0	0	N/A	0	0	0	0	0	0	0	0	0	0		273
2020-05-17	53	41	0	131	59	260	52	183	0	0	0	57	0	218	0	173	37	0	0	0	0	0	0	6	0	0	N/A	0	0	0	0	0	0	0	0	0	52		1322
2020-05-18	176	56	0	50	183	260	171	70	0	0	0	47	0	166	63	62	0	54	61	0	56	49	0	16	0	0	N/A	55	0	0	0	0	139	0	84	101	71		1990
2020-05-19	274	0	0	32	110	262	250	4	3	3	3	45	70	261	57	0	0	0	0	0	0	0	0	82	0	0	N/A	133	0	0	0	0	340	0	203	244	0		2376
2020-05-20	153	44	0	44	168	265	155	0	0	0	0	0	0	174	108	0	0	0	0	0	0	0	0	64	0	0	N/A	91	0	0	0	0	233	0	138	166	56		1859
2020-05-21	194	0	0	0	73	261	195	0	169	165	150	0	0	219	152	85	0	131	146	0	136	0	0	76	0	0	N/A	84	115	107	0	104	218	0	126	153	0		3059
2020-05-22	0	0	0	0	0	260	0	0	0	0	0	0	0	0	0	0	0	0	0	0	0	0	0	55	0	0	N/A	0	0	0	0	0	0	0	0	0	0		315
2020-05-23	0	0	0	0	0	260	0	0	0	0	0	0	0	0	0	0	0	0	0	0	0	0	0	30	0	0	N/A	0	0	0	0	0	0	0	0	0	0		290
2020-05-24	29	0	0	22	0	55	0	30	19	15	19	30	0	32	20	25	0	19	22	0	20	0	0	31	0	0	N/A	0	18	16	0	14	0	0	0	0	0		436
2020-05-25	13	0	0	5	0	0	0	8	5	5	9	8	0	8	5	6	0	5	6	0	5	0	0	26	0	0	N/A	0	8	8	0	8	0	0	0	0	0		138
2020-05-26	93	0	0	90	0	0	0	118	91	80	81	142	20	166	40	139	59	88	93	0	0	0	0	23	0	0	N/A	0	0	0	0	59	0	0	0	0	9		1391
2020-05-27	0	0	0	38	0	0	0	271	38	35	34	270	0	55	35	222	0	56	63	0	23	20	0	18	0	0	N/A	0	31	29	0	26	0	0	0	0	0		1264
2020-05-28	0	61	0	111	0	0	0	153	112	103	99	152	0	162	100	136	38	108	121	0	57	0	0	17	0	0	N/A	37	96	89	0	118	94	0	57	67	0		2088
2020-05-29	0	28	0	28	0	0	0	38	104	100	92	38	0	149	89	32	20	95	106	0	99	0	0	29	0	0	N/A	65	81	76	0	73	168	0	99	120	0		1729
2020-05-30	0	0	0	98	149	0	135	136	101	93	89	138	0	145	0	114	42	69	77	0	0	89	0	45	0	0	N/A	62	73	0	0	0	171	0	102	95	0		2023
2020-05-31	196	17	0	17	253	0	230	23	139	133	123	23	22	221	90	19	10	187	189	0	181	38	0	60	13	0	N/A	102	149	35	0	33	292	0	174	57	20		3046
2020-06-01	148	265	0	266	189	0	178	190	249	245	219	169	183	172	166	237	137	169	189	0	231	213	0	97	221	0	N/A	89	194	181	0	175	231	0	133	164	181		5481
2020-06-02	0	262	0	263	370	0	342	363	0	0	0	368	349	0	0	305	0	0	0	0	0	213	0	43	220	0	N/A	178	0	0	0	0	459	0	270	327	357		4689
2020-06-03	96	161	0	189	266	0	246	257	75	67	69	265	212	142	71	218	154	116	100	0	57	152	0	63	159	0	N/A	126	61	54	0	52	329	0	187	227	216		4387
2020-06-04	0	191	0	191	267	0	247	259	0	0	95	162	154	152	98	134	37	164	182	0	171	153	0	37	159	0	N/A	81	88	0	0	0	211	0	120	147	256		3756
2020-06-05	141	218	0	218	64	0	170	238	153	147	134	243	174	155	138	203	191	127	142	0	132	138	0	108	144	0	N/A	115	111	103	0	98	300	0	170	211	355		4841
2020-06-06	261	202	0	202	0	0	0	164	207	211	181	180	0	161	183	150	143	185	207	0	193	0	0	43	0	0	N/A	0	165	151	0	144	0	0	0	0	161		3494
2020-06-07	155	180	0	108	0	0	0	121	130	133	124	126	0	175	186	118	129	192	214	0	199	0	0	49	0	0	N/A	0	169	155	0	148	0	0	0	0	65		2876
2020-06-08	147	0	0	0	148	0	78	0	162	166	142	0	0	215	129	0	0	145	153	0	147	84	0	41	0	0	N/A	40	120	104	0	109	105	0	61	75	0		2371
2020-06-09	245	0	0	0	71	0	137	0	196	189	171	0	0	283	164	0	0	176	196	99	155	88	0	71	0	0	N/A	81	130	129	0	124	277	0	160	147	0		3289
2020-06-10	229	0	0	0	106	0	222	0	156	129	137	0	0	252	158	0	0	160	179	0	160	122	0	81	0	0	N/A	121	133	110	0	87	313	0	179	162	0		3196
2020-06-11	232	0	0	0	47	70	233	140	183	171	161	71	67	253	164	58	0	146	162	0	151	141	108	77	0	0	N/A	119	139	128	0	123	311	0	175	217	185		4032
2020-06-12	62	126	0	126	47	133	248	262	49	47	43	176	165	68	43	144	138	44	49	141	45	152	252	46	103	0	N/A	128	37	35	0	34	335	0	190	235	263		3966
2020-06-13	0	151	0	241	263	260	275	321	0	0	0	330	199	0	0	247	188	0	0	276	0	168	252	21	125	0	N/A	129	0	0	0	0	357	0	203	231	128		4365
2020-06-14	109	189	0	189	84	260	240	155	86	68	76	165	248	119	78	229	111	61	66	270	62	155	252	8	158	0	N/A	126	52	48	0	46	271	0	152	185	154		4472
2020-06-15	255	224	0	223	91	259	221	283	202	186	177	279	227	215	140	194	136	140	147	242	193	132	252	44	143	0	N/A	68	94	86	0	74	181	0	99	125	182		5514
2020-06-16	261	228	0	227	252	258	0	268	230	227	201	289	85	285	196	231	133	168	183	257	172	0	252	47	53	0	N/A	0	144	131	0	127	192	0	108	0	85		5290
2020-06-17	269	211	0	211	286	159	119	277	214	207	186	296	121	292	185	238	151	154	158	236	157	69	252	59	74	0	N/A	59	90	113	0	79	159	0	89	105	110		5385
2020-06-18	283	227	0	227	305	172	184	188	226	219	196	202	156	310	197	254	136	121	131	291	195	94	138	62	167	0	N/A	86	163	143	0	143	226	0	126	157	241		5966
2020-06-19	132	128	0	128	54	259	88	53	138	129	119	87	82	172	112	117	95	70	67	160	119	59	126	24	112	0	N/A	37	99	95	0	93	98	0	54	68	143		3317
2020-06-20	80	0	0	0	209	260	64	56	109	103	96	60	55	91	59	0	0	55	60	0	56	39	0	40	0	0	N/A	61	50	46	0	42	158	0	92	113	0		2054
2020-06-21	191	86	0	86	20	259	158	113	152	151	132	122	112	208	136	0	0	142	156	0	146	29	0	44	0	0	N/A	91	121	110	0	108	238	0	135	166	0		3412
2020-06-22	238	12	0	12	17	259	330	0	166	123	148	276	0	4	42	0	0	47	52	0	48	51	0	10	10	0	N/A	159	37	34	0	33	413	0	237	291	14		3063
2020-06-23	0	214	0	215	0	259	273	0	0	0	0	303	0	0	0	0	0	0	176	0	0	168	0	4	188	0	N/A	148	169	155	0	104	389	0	219	270	286		3540
2020-06-24	0	214	0	215	28	259	276	194	107	108	94	305	0	0	0	47	27	0	107	0	0	170	0	24	177	0	N/A	141	135	124	0	0	370	0	209	256	351		3938
2020-06-25	0	138	0	137	30	259	177	183	0	0	0	191	0	0	0	47	98	0	0	58	0	107	0	37	112	0	N/A	90	0	0	0	0	237	0	133	162	183		2379
2020-06-26	193	199	0	198	90	235	64	262	152	68	63	281	0	56	37	45	171	138	151	314	142	56	191	55	58	0	N/A	47	119	69	0	27	123	0	69	86	68		3827
2020-06-27	196	153	0	152	86	217	0	200	155	149	136	215	0	217	141	177	105	133	145	204	136	0	90	71	0	0	N/A	0	114	105	0	101	0	0	0	0	0		3398
2020-06-28	168	131	0	131	361	218	0	125	133	128	116	133	0	134	120	109	91	127	139	134	130	0	0	56	0	0	N/A	0	110	100	0	97	0	0	0	0	0		2991
2020-06-29	229	157	0	156	355	220	22	201	183	176	159	215	0	252	169	175	114	171	184	148	175	14	0	81	0	0	N/A	0	147	134	0	129	30	0	18	0	0		4014
2020-06-30	304	150	0	149	295	216	311	192	246	238	212	190	191	333	217	155	88	232	254	191	238	197	82	35	106	0	N/A	97	194	177	0	174	452	0	253	179	196		6544
2020-07-01	187	148	0	146	119	218	164	163	119	101	112	175	129	175	105	142	140	120	122	185	126	111	103	40	95	0	N/A	134	92	81	0	81	328	0	196	225	158		4540
2020-07-02	203	145	0	142	181	219	67	47	16	12	109	237	141	170	108	196	183	14	16	242	14	145	0	65	0	0	N/A	90	96	87	0	84	244	0	137	32	143		3585
2020-07-03	139	161	0	159	105	218	235	180	112	113	97	190	152	151	148	135	180	157	171	167	160	153	195	58	111	0	N/A	121	131	119	0	117	318	0	176	222	184		5035
2020-07-04	0	133	0	131	234	218	170	170	0	0	0	180	173	88	0	158	95	60	0	224	0	122	220	65	131	0	N/A	133	0	0	0	0	349	0	196	242	176		3668
2020-07-05	35	183	0	181	92	218	236	235	27	27	24	249	239	71	24	207	126	24	27	262	25	143	140	66	154	0	N/A	124	21	19	0	17	326	0	182	226	282		4212
2020-07-06	226	84	0	215	214	219	125	231	66	68	58	247	142	266	186	219	138	181	37	51	187	15	159	76	16	0	N/A	66	156	141	0	138	187	0	104	122	144		4484
2020-07-07	145	143	0	100	110	218	72	176	152	143	133	183	72	208	153	202	113	139	146	216	136	71	30	40	96	0	N/A	78	132	111	0	114	206	0	114	137	108		4197
2020-07-08	268	214	0	105	100	217	215	266	215	205	186	288	216	285	181	236	178	193	211	292	197	123	170	64	133	0	N/A	104	161	146	0	142	278	0	146	175	222		6132
2020-07-09	150	155	0	73	50	219	147	146	167	154	143	161	149	157	127	131	108	138	151	203	142	109	259	55	120	0	N/A	74	104	94	0	90	196	0	106	135	156		4369
2020-07-10	150	61	0	60	87	104	183	63	154	141	134	68	65	195	131	57	31	134	146	83	142	110	120	61	46	0	N/A	92	118	107	0	103	244	0	134	168	65		3557
2020-07-11	0	50	0	50	0	0	96	66	91	87	79	0	0	112	80	0	0	76	83	0	84	68	0	0	0	0	N/A	59	69	62	0	62	140	0	87	90	30		1621
2020-07-12	0	0	0	0	0	0	103	0	82	0	72	0	0	119	0	0	0	78	0	0	76	66	0	0	0	0	N/A	0	0	0	0	56	0	0	0	0	0		652
2020-07-13	0	113	0	97	0	0	116	135	78	0	68	132	105	94	0	121	66	0	0	145	0	83	0	0	10	0	N/A	63	0	0	0	0	171	0	93	109	0		1799
2020-07-14	0	204	0	0	0	0	193	192	0	0	0	207	197	0	0	171	143	0	0	170	0	148	0	0	156	0	N/A	129	0	0	0	0	120	0	191	85	222		2528
2020-07-15	0	168	0	9	26	0	224	220	0	0	0	214	205	102	0	186	144	0	0	259	0	158	0	18	166	0	N/A	110	0	0	0	0	291	0	161	202	232		3095
2020-07-16	0	99	0	0	0	149	113	112	0	0	0	93	115	0	0	99	59	0	0	117	0	72	163	98	21	0	N/A	42	0	0	0	0	111	0	62	77	87		1689
2020-07-17	134	203	0	145	30	218	48	156	106	103	93	171	48	145	161	107	142	165	0	177	170	89	260	61	94	0	N/A	24	143	130	0	124	64	0	35	42	45		3633
2020-07-18	117	163	0	0	68	219	65	204	193	190	168	224	66	123	141	214	181	140	0	214	83	40	259	46	43	0	N/A	21	120	109	0	104	45	0	31	32	162		3785
2020-07-19	214	164	0	0	151	218	49	204	178	170	154	243	50	249	158	205	179	121	0	185	124	28	259	40	30	0	N/A	25	103	93	0	90	65	0	36	44	237		4066
2020-07-20	239	222	0	116	0	218	239	131	138	133	119	141	182	143	125	68	24	125	126	68	132	106	258	89	115	0	N/A	68	109	99	0	96	180	0	100	126	141		4176
2020-07-21	214	256	0	254	56	217	214	203	244	210	212	227	218	348	219	286	136	221	255	290	226	161	255	58	175	0	N/A	96	166	146	0	141	253	0	117	149	223		6446
2020-07-22	150	168	0	246	25	218	151	143	170	165	146	159	153	183	135	151	178	153	245	189	157	124	256	45	136	0	N/A	39	129	117	0	113	104	0	57	71	159		4635
2020-07-23	187	144	0	200	4	163	191	180	149	141	129	189	193	195	125	160	177	128	198	198	134	105	255	10	113	0	N/A	96	109	98	0	94	255	0	140	176	191		4827
2020-07-24	91	195	0	193	1	0	231	234	87	82	75	245	235	109	71	211	129	64	70	260	76	143	255	36	157	0	N/A	118	66	60	0	57	311	0	172	215	269		4518
2020-07-25	22	208	0	206	0	0	20	19	212	194	183	188	20	21	14	153	180	14	15	52	35	155	257	37	169	0	N/A	10	165	148	0	143	27	0	15	17	267		3166
2020-07-26	43	204	0	203	0	0	42	40	179	170	155	45	42	44	30	36	179	29	32	284	155	151	256	37	165	0	N/A	21	128	115	0	111	56	0	30	37	42		3061
2020-07-27	0	180	0	179	0	0	153	153	116	110	151	197	154	163	151	173	150	158	172	159	161	80	216	73	89	0	N/A	73	132	68	0	116	223	0	123	37	157		4067
2020-07-28	0	0	0	0	0	0	180	175	0	0	0	193	183	193	0	158	0	0	0	0	0	0	0	23	0	0	N/A	71	0	0	0	0	184	0	107	37	184		1688
2020-07-29	0	0	0	0	0	0	65	48	39	0	0	53	61	89	0	64	0	59	0	0	0	0	0	52	0	0	N/A	54	0	0	0	0	138	0	80	37	0		839
2020-07-30	0	0	0	68	25	0	0	88	0	0	0	94	0	95	60	78	0	0	0	0	0	0	0	27	0	0	N/A	0	0	0	0	0	0	0	0	0	0		535
2020-07-31	0	0	0	0	0	0	0	0	0	0	0	0	0	0	0	0	0	0	0	0	0	0	0	0	0	0	N/A	0	0	0	0	0	0	0	0	0	0		0
2020-08-01	0	53	0	104	0	0	69	141	0	0	0	152	27	58	0	127	108	48	0	152	0	43	0	49	44	0	N/A	66	0	0	0	0	171	0	100	0	111		1623
2020-08-02	0	0	0	141	0	0	164	200	0	0	0	197	0	0	0	156	186	0	0	192	0	112	0	43	110	0	N/A	93	0	0	0	0	231	0	133	0	171		2129
2020-08-03	0	160	0	186	39	0	153	176	185	172	162	194	150	243	150	205	180	157	166	247	171	122	0	42	109	0	N/A	91	114	103	0	108	253	0	142	0	157		4337
2020-08-04	168	60	0	60	1	0	0	164	150	151	132	178	0	216	24	176	22	48	52	73	57	47	0	69	0	0	N/A	13	16	14	0	13	34	0	20	0	36		1994
2020-08-05	168	141	0	140	0	0	0	171	153	152	133	190	0	188	6	154	0	139	142	198	138	113	0	20	0	0	N/A	44	117	106	0	14	35	0	20	37	87		2806
2020-08-06	0	171	0	170	55	0	0	174	174	177	151	196	0	191	154	157	0	158	173	195	11	0	0	39	0	0	N/A	81	93	84	0	82	177	0	120	0	0		2983
2020-08-07	95	74	0	73	1	0	96	92	75	0	65	26	97	101	67	83	47	63	69	96	64	53	0	69	55	0	N/A	50	54	49	0	50	129	0	73	0	98		1964
2020-08-08	48	102	0	101	0	0	217	126	169	146	147	143	134	229	128	115	60	143	139	142	148	121	0	70	82	0	N/A	101	110	99	0	95	261	0	147	0	134		3657
2020-08-09	273	135	0	93	0	0	223	113	170	155	148	127	126	205	145	104	61	139	162	129	160	130	0	48	108	0	N/A	115	133	120	0	115	288	0	162	0	137		4024
2020-08-10	258	199	0	200	93	0	251	247	30	21	26	268	255	44	40	218	137	37	51	261	41	143	0	35	157	0	N/A	127	40	137	0	34	329	0	186	0	270		4135
2020-08-11	242	181	0	173	0	0	177	230	191	0	167	192	161	0	0	158	0	167	183	177	0	98	0	10	144	0	N/A	0	142	127	0	125	189	0	108	0	252		3594
2020-08-12	329	176	0	151	0	51	229	211	179	142	154	241	232	188	124	199	159	125	127	210	129	115	0	29	110	0	N/A	98	98	88	0	86	254	0	141	159	240		4774
2020-08-13	328	129	0	128	0	0	153	154	130	121	113	171	148	170	113	140	111	109	120	167	113	82	0	10	87	0	N/A	80	102	92	0	88	211	0	117	149	157		3793
2020-08-14	239	187	0	187	0	0	135	201	171	157	147	231	136	227	150	189	180	171	187	259	176	93	0	66	99	0	N/A	81	145	130	0	126	215	0	118	150	163		4716
2020-08-15	248	194	0	193	0	0	96	230	195	181	170	266	140	261	169	219	177	176	193	266	181	146	0	46	59	0	N/A	130	149	134	0	130	165	0	189	115	143		4961
2020-08-16	200	101	0	136	0	0	129	163	152	107	133	202	119	220	132	157	127	141	157	196	148	77	0	75	73	0	N/A	70	88	79	0	75	169	0	104	115	113		3758
2020-08-17	252	157	0	155	0	119	253	180	199	180	171	208	204	259	149	165	176	179	196	204	184	146	0	48	120	0	N/A	129	150	135	0	134	345	0	187	239	211		5434
2020-08-18	168	106	0	106	0	219	167	139	134	103	115	161	160	159	92	118	116	120	122	17	123	97	0	15	0	0	N/A	75	90	81	0	74	198	0	108	134	166		3483
2020-08-19	263	33	0	33	0	217	266	240	208	177	179	283	269	254	160	161	20	187	204	283	192	153	0	66	26	0	N/A	119	146	130	0	126	315	0	171	170	271		5322
2020-08-20	289	200	0	200	105	219	257	189	163	165	142	224	213	260	159	215	155	144	157	217	147	116	74	81	158	0	N/A	125	145	129	0	126	332	0	178	227	307		5818
2020-08-21	232	184	0	181	251	216	273	239	213	216	181	286	274	239	119	203	125	167	181	249	170	133	255	45	148	0	N/A	115	138	123	0	122	308	0	165	210	251		6212
2020-08-22	189	172	0	170	203	218	282	218	189	196	166	261	251	192	99	164	141	187	203	280	191	150	255	85	166	0	N/A	85	100	89	0	87	228	0	122	157	232		5728
2020-08-23	197	219	0	243	212	216	310	277	218	212	188	334	290	283	161	273	171	227	247	339	233	178	251	83	203	0	N/A	145	162	144	0	143	388	0	207	259	303		7316
2020-08-24	317	252	0	249	336	218	316	277	253	255	215	338	325	321	168	275	169	226	245	336	232	175	250	38	202	0	N/A	151	189	167	0	167	405	0	216	267	344		7894
2020-08-25	22	146	0	152	11	218	174	179	155	155	133	218	179	206	119	179	105	141	154	219	145	98	252	63	113	0	N/A	94	121	107	0	103	254	0	135	172	187		4709
2020-08-26	61	204	0	204	65	217	186	163	179	179	152	227	218	216	148	195	145	183	173	226	188	142	251	53	164	0	N/A	95	165	146	0	143	256	0	135	172	199		5450
2020-08-27	321	81	0	81	0	218	56	49	67	67	57	90	86	86	85	73	76	65	71	88	67	80	254	63	91	0	N/A	29	95	83	0	81	77	0	41	52	97		2827
2020-08-28	322	44	0	43	63	72	113	42	98	91	84	50	48	111	72	42	27	84	92	51	92	76	255	52	34	0	N/A	58	81	71	0	69	154	0	82	103	49		2725
2020-08-29	184	47	0	47	325	219	97	32	87	83	80	38	36	101	40	8	109	69	76	41	88	71	254	138	41	0	N/A	47	74	65	0	139	125	0	67	85	35		2948
2020-08-30	63	30	0	29	325	219	17	15	30	25	26	18	17	18	9	32	181	12	13	18	27	21	255	85	23	0	N/A	9	23	20	0	29	23	0	12	14	16		1654
2020-08-31	9	7	0	7	325	214	0	0	7	6	6	0	0	0	0	0	7	0	0	0	9	7	256	5	7	0	N/A	0	7	8	0	7	0	0	0	0	0		894
2020-09-01	0	0	0	0	325	218	0	0	0	0	0	0	0	0	0	0	0	0	0	0	0	0	72	0	0	0	N/A	0	0	0	0	0	0	0	0	0	0		615
2020-09-02	0	0	0	0	326	217	0	0	0	0	0	0	0	0	0	0	0	0	0	0	0	0	0	0	0	0	N/A	0	0	0	0	0	0	0	0	0	0		543
2020-09-03	95	89	0	89	325	218	92	87	90	86	78	102	98	101	66	85	45	64	71	74	66	53	0	0	57	0	N/A	48	70	63	0	61	126	0	69	89	98		2755
2020-09-04	0	0	0	0	325	185	0	0	0	0	0	0	0	0	0	0	0	0	0	0	0	0	0	0	0	0	N/A	0	0	0	0	0	0	0	0	0	0		510
2020-09-05	0	0	0	0	0	218	0	0	0	0	0	0	0	0	0	0	0	0	0	0	0	0	0	0	0	0	N/A	0	0	0	0	0	0	0	0	0	0		218
2020-09-06	0	0	0	0	0	218	0	0	0	0	0	0	0	146	0	122	0	0	0	0	0	0	0	0	0	0	N/A	0	0	0	0	0	0	0	0	0	0		486
2020-09-07	78	45	0	45	0	217	243	54	201	52	175	61	59	268	37	51	29	179	50	63	0	38	0	0	36	0	N/A	129	39	35	0	33	345	0	189	66	58		2875
2020-09-08	331	109	0	41	0	219	78	43	122	111	106	54	69	90	95	49	24	115	125	59	0	93	0	0	89	0	N/A	64	98	88	0	83	168	0	92	66	72		2753
2020-09-09	0	0	0	0	0	219	68	0	60	59	53	0	71	100	76	0	0	89	97	0	0	0	0	0	0	0	N/A	64	72	65	0	65	175	0	99	66	70		1568
2020-09-10	0	0	0	0	0	219	0	0	0	0	0	0	0	0	0	0	0	0	0	0	0	0	0	0	0	0	N/A	0	0	0	0	0	0	0	0	0	0		219
2020-09-11	0	0	0	0	0	219	0	0	0	0	0	0	0	0	0	0	0	0	0	0	0	0	0	0	0	0	N/A	0	0	0	0	0	0	0	0	0	0		219
2020-09-12	0	0	0	0	0	218	0	0	0	0	0	0	0	0	0	0	0	0	0	0	0	0	0	0	0	0	N/A	0	0	0	0	0	0	0	0	0	0		218
2020-09-13	0	0	0	0	0	221	0	0	0	0	0	0	0	0	0	0	0	0	0	0	0	0	0	0	0	0	N/A	0	0	0	0	0	0	0	0	0	0		221
2020-09-14	0	0	0	0	0	219	0	0	0	0	0	0	0	0	0	0	0	0	0	0	0	0	0	0	0	0	N/A	0	0	0	0	0	0	0	0	0	0		219
2020-09-15	0	41	0	40	0	219	0	0	42	44	37	0	0	0	0	0	0	0	0	0	0	33	0	0	34	0	N/A	0	0	0	0	0	0	0	0	0	0		490
2020-09-16	0	0	0	0	0	218	44	43	35	36	31	48	45	0	0	0	0	0	0	0	0	0	0	0	0	0	N/A	32	37	35	0	32	82	0	47	58	0		823
2020-09-17	0	35	0	35	0	219	126	122	107	107	94	139	131	45	29	37	23	32	36	50	0	30	0	0	31	0	N/A	59	75	68	0	64	152	0	86	69	41		2042
2020-09-18	0	0	0	0	0	217	60	0	62	62	55	0	0	60	63	0	0	70	64	0	0	53	0	0	0	0	N/A	32	61	56	0	53	83	0	47	59	0		1157
2020-09-19	198	0	0	0	0	218	0	0	123	70	108	0	0	181	59	0	0	115	70	0	0	0	0	0	0	0	N/A	0	56	0	0	0	0	0	0	0	0		1198
2020-09-20	278	0	0	0	0	217	0	0	0	0	0	0	0	234	0	0	0	152	0	0	0	0	0	0	0	0	N/A	0	0	0	0	0	0	0	0	0	0		881
2020-09-21	0	0	0	167	0	219	95	134	0	0	0	151	76	0	0	121	0	0	0	194	0	106	0	0	90	0	N/A	55	0	0	0	0	166	0	82	91	77		1824
2020-09-22	0	0	0	0	0	219	43	42	0	0	30	0	0	48	0	39	23	0	0	0	0	0	0	0	0	0	N/A	0	0	0	0	0	0	0	0	0	0		444
2020-09-23	0	0	0	28	0	218	0	47	0	0	0	110	59	0	0	81	0	0	0	75	0	0	1	6	0	0	N/A	31	0	0	0	0	81	0	48	58	59		902
2020-09-24	0	0	0	0	0	220	0	0	0	0	0	0	0	0	0	0	0	0	0	0	9	0	0	29	0	0	N/A	0	0	0	0	0	0	0	0	0	0		258
2020-09-25	0	0	0	0	0	219	0	39	0	0	0	43	0	44	0	36	0	0	0	44	0	0	0	53	0	0	N/A	0	0	0	0	0	0	0	0	0	0		478
2020-09-26	0	N/A	0	0	0	219	N/A	N/A	N/A	N/A	N/A	N/A	N/A	N/A	N/A	0	0	0	0	N/A	N/A	N/A	N/A	82	N/A	N/A	N/A	N/A	N/A	N/A	N/A	N/A	N/A	82	N/A	N/A	N/A		383
2020-09-27	0	0	0	0	0	219	0	0	22	21	20	0	0	31	20	0	0	20	22	0	21	0	0	0	0	0	N/A	0	18	17	0	15	0	0	0	0	0		446
2020-09-28	0	0	0	0	0	218	65	0	0	0	0	0	0	122	60	0	0	78	66	0	0	0	0	0	0	0	N/A	35	0	0	0	0	91	0	54	61	0		850
2020-09-29	0	0	0	0	0	220	0	0	0	0	0	0	0	0	0	0	0	0	0	0	0	0	0	0	0	0	N/A	0	0	0	0	0	0	0	0	0	0		220
2020-09-30	0	0	0	0	0	129	0	0	0	0	0	0	0	0	0	0	0	0	0	0	0	0	0	0	0	0	N/A	0	0	0	0	0	0	0	0	0	0		129
2020-10-01	0	0	0	0	0	0	0	92	73	70	65	101	94	0	0	0	0	0	0	0	0	0	0	0	0	0	N/A	49	0	0	0	0	127	0	75	92	0		838
2020-10-02	0	0	0	0	0	0	90	0	0	0	0	0	95	0	0	0	0	0	0	0	0	58	0	0	60	0	N/A	50	0	0	0	0	128	0	75	92	95		743
2020-10-03	0	75	0	76	0	0	97	98	0	0	0	108	100	0	0	90	0	0	0	0	0	0	0	0	0	0	N/A	0	0	0	0	0	0	0	0	0	99		743
2020-10-04	0	20	0	20	0	0	0	26	0	0	0	29	0	0	0	24	0	0	0	30	0	0	0	0	0	0	N/A	0	0	0	0	0	0	0	0	0	0		149
2020-10-05	0	0	0	172	0	0	0	237	91	88	81	263	0	221	0	209	0	141	0	250	0	0	0	0	0	0	N/A	0	0	0	0	0	0	0	0	0	0		1753
2020-10-06	0	58	0	59	0	0	0	73	0	0	0	80	0	83	0	0	0	0	0	0	0	0	0	0	0	0	N/A	0	0	0	0	0	0	0	0	0	0		353
2020-10-07	0	138	0	140	0	0	0	179	0	0	0	198	0	202	0	0	0	11	12	18	12	0	0	0	0	0	N/A	0	0	0	0	0	0	0	0	0	0		910
2020-10-08	0	0	0	0	0	0	0	0	0	0	0	0	0	0	0	0	0	0	0	0	0	0	0	0	0	0	N/A	0	0	0	0	0	0	0	0	0	0		0
2020-10-09	0	0	0	0	0	0	152	0	100	101	89	0	0	141	90	0	0	86	96	0	89	86	0	8	0	0	N/A	73	77	71	0	66	98	0	110	71	0		1604
2020-10-10	0	0	0	0	0	0	175	0	203	187	180	0	0	286	126	0	0	177	136	0	169	108	0	0	0	0	N/A	93	110	101	0	95	0	0	142	0	0		2288
2020-10-11	0	0	0	0	0	0	0	142	59	0	53	137	0	120	75	0	0	77	82	141	77	0	0	0	0	0	N/A	0	49	0	0	0	0	0	0	0	0		1012
2020-10-12	0	0	0	143	0	0	154	170	0	0	0	187	132	0	0	142	0	0	0	205	0	0	0	0	84	0	N/A	0	0	0	0	0	0	0	116	0	0		1333
2020-10-13	200	154	0	160	235	0	207	204	157	147	139	233	218	219	39	79	41	141	153	228	140	129	126	53	131	0	N/A	52	58	53	0	49	0	0	83	0	216		4044
2020-10-14	130	0	0	0	141	0	0	0	56	54	50	0	0	0	54	65	39	0	0	0	0	45	105	69	46	0	N/A	0	47	43	0	39	0	0	0	0	0		983
2020-10-15	0	0	0	0	0	0	0	0	0	0	0	0	0	0	0	0	0	0	0	0	0	0	0	48	0	0	N/A	0	0	0	0	0	0	0	0	0	0		48
2020-10-16	0	107	0	108	0	0	0	136	105	102	94	151	0	149	101	127	50	65	71	155	67	0	0	55	0	0	N/A	0	59	54	0	0	0	0	0	0	0		1756
2020-10-17	0	0	0	0	0	0	0	0	0	0	0	0	0	0	0	0	0	0	0	0	0	0	0	47	0	0	N/A	0	0	0	0	0	0	0	0	0	0		47
2020-10-18	38	63	0	64	43	0	79	79	102	99	90	87	80	144	97	74	44	59	64	91	60	49	0	23	50	0	N/A	43	52	47	0	45	0	0	65	0	80		1911
2020-10-19	331	124	0	96	366	0	98	111	150	143	131	123	99	191	157	110	92	88	97	127	90	62	0	34	84	0	N/A	88	83	94	0	91	0	0	84	0	187		3531
2020-10-20	331	199	0	203	360	0	202	123	265	256	231	116	206	222	235	0	0	208	229	123	199	210	0	34	156	0	N/A	133	172	157	0	147	0	0	169	0	213		5099
2020-10-21	0	129	0	132	359	0	121	56	171	163	148	82	37	156	147	72	30	154	171	66	159	134	0	11	144	0	N/A	111	166	151	0	142	0	0	108	0	77		3397
2020-10-22	331	31	0	32	356	0	173	39	209	202	181	176	0	187	183	156	0	189	208	45	194	163	0	0	0	0	N/A	144	167	151	0	141	0	0	141	0	0		3799
2020-10-23	337	125	0	128	351	97	124	118	174	169	150	129	0	133	114	111	0	157	127	179	119	135	0	0	0	0	N/A	120	138	125	0	117	0	0	131	0	0		3608
2020-10-24	337	126	0	211	353	217	256	269	0	0	0	258	0	0	0	244	0	0	0	183	0	103	0	0	106	0	N/A	91	0	0	0	0	0	0	138	0	169		3061
2020-10-25	337	97	0	99	353	217	69	90	0	0	0	86	0	0	0	25	0	0	0	88	0	67	0	0	69	0	N/A	77	0	0	0	0	0	0	55	0	107		1836
2020-10-26	172	38	0	128	180	208	0	145	123	39	108	105	0	0	0	73	0	36	40	181	0	0	0	0	0	0	N/A	0	0	0	0	0	0	0	0	0	0		1576
2020-10-27	0	91	0	94	0	110	64	114	108	103	229	0	0	0	0	0	0	238	40	181	0	0	0	0	0	0	N/A	22	26	0	0	0	0	0	34	0	0		1454
2020-10-28	0	129	0	132	0	0	170	160	141	109	123	35	0	0	26	31	16	103	40	181	0	0	0	0	0	0	N/A	22	116	0	0	18	0	0	144	0	0		1696
2020-10-29	0	68	0	69	0	0	89	149	70	67	62	160	0	0	123	147	51	0	40	181	0	0	0	0	0	0	N/A	22	40	0	0	51	0	0	79	0	0		1468
2020-10-30	0	120	0	121	0	4	168	149	130	127	113	160	88	0	126	142	82	158	40	0	0	0	0	0	49	0	N/A	65	106	0	0	91	0	0	138	0	18		2195
2020-10-31	0	118	0	119	0	0	181	147	143	142	125	160	157	0	137	140	0	70	40	0	135	0	0	0	100	0	N/A	100	116	107	0	100	0	0	150	0	0		2487
2020-11-01	0	66	0	67	0	0	126	83	96	95	85	37	35	0	94	1	0	23	0	0	94	22	0	0	23	0	N/A	70	91	84	0	78	0	0	119	0	0		1389
2020-11-02	0	0	0	156	0	0	18	194	33	33	29	41	18	0	70	183	113	23	0	0	36	213	0	0	219	0	N/A	184	212	152	0	187	0	0	275	0	0		2389
2020-11-03	0	0	0	259	0	0	0	52	0	0	0	0	0	0	0	69	190	36	0	0	0	35	0	0	219	0	N/A	185	18	194	0	16	0	0	63	0	0		1336
2020-11-04	0	28	0	203	0	0	37	245	29	27	26	237	36	0	28	195	146	0	29	0	27	23	0	0	171	0	N/A	145	23	151	0	19	0	0	30	0	0		1855
2020-11-05	0	205	0	206	0	0	271	256	177	174	156	277	273	0	200	200	175	0	192	99	179	152	0	0	155	0	N/A	131	152	136	0	133	0	0	195	0	0		4094
2020-11-06	0	189	0	190	0	0	213	231	159	158	139	255	213	0	175	178	140	186	188	369	175	118	0	0	122	0	N/A	109	142	127	0	121	0	0	160	0	0		4057
2020-11-07	0	186	0	189	0	0	0	188	158	158	170	205	0	0	71	0	187	152	143	365	168	0	0	0	0	0	N/A	135	155	140	0	131	0	0	162	0	0		3063
2020-11-08	0	86	0	199	0	0	0	245	191	75	167	249	147	0	0	0	64	0	0	366	0	0	0	0	0	0	N/A	54	62	56	0	53	0	0	79	0	0		2093
2020-11-09	0	0	0	257	0	0	322	312	264	176	229	345	337	0	165	0	0	231	253	365	163	0	0	0	0	0	N/A	0	0	0	0	0	0	0	0	0	0		3419
2020-11-10	0	0	0	21	0	0	19	92	83	83	72	20	20	0	33	0	0	93	35	365	33	0	0	0	0	0	N/A	0	0	0	0	0	0	0	73	0	0		1042
2020-11-11	0	0	0	0	0	0	161	249	209	212	182	34	0	0	26	0	0	241	26	365	24	21	0	0	0	0	N/A	18	21	19	0	17	0	0	222	0	0		2047
2020-11-12	0	27	0	27	0	0	117	60	65	57	57	65	35	97	23	32	18	150	64	277	34	51	0	0	22	0	N/A	42	26	24	0	22	0	0	62	0	198		1652
2020-11-13	0	57	0	59	0	0	179	169	0	0	0	191	84	206	29	171	46	0	66	91	0	52	0	0	48	0	N/A	42	0	0	0	0	0	0	63	0	76		1629
2020-11-14	0	115	0	106	0	0	118	111	0	0	0	125	135	67	76	136	138	0	60	159	0	96	0	0	160	0	N/A	137	0	0	0	0	0	0	128	0	106		1973
2020-11-15	0	92	0	162	0	0	230	184	0	0	0	227	190	56	98	179	151	0	93	208	0	170	0	0	176	0	N/A	150	0	0	0	0	0	0	224	0	232		2822
2020-11-16	0	220	0	223	0	0	120	232	42	41	38	198	289	311	216	257	159	0	264	366	0	41	0	0	217	0	N/A	184	0	0	0	0	0	0	54	0	205		3677
2020-11-17	0	253	0	257	0	1	112	104	128	130	112	88	113	119	237	142	185	0	140	175	229	0	0	0	116	0	N/A	98	99	181	0	167	0	0	0	0	0		3186
2020-11-18	0	175	0	178	0	5	138	180	143	110	125	196	126	189	159	171	125	0	131	214	154	108	0	0	95	0	N/A	80	118	131	0	121	0	0	104	0	0		3276
2020-11-19	0	200	0	204	0	0	45	92	77	21	68	98	45	105	72	86	52	56	208	290	188	132	0	0	138	0	N/A	117	62	56	0	51	0	0	36	0	0		2499
2020-11-20	0	51	0	51	0	0	148	97	203	60	177	104	0	273	187	91	37	184	201	73	188	91	0	0	0	0	N/A	81	163	146	0	136	0	0	122	0	0		2864
2020-11-21	0	0	0	0	0	0	143	103	130	20	114	111	0	158	111	104	0	110	121	12	113	143	0	0	0	0	N/A	127	146	131	0	122	0	0	126	0	0		2145
2020-11-22	0	0	0	0	0	0	71	66	56	0	156	88	0	240	164	78	0	162	178	97	166	138	0	0	0	0	N/A	124	142	127	0	120	0	0	183	0	0		2356
2020-11-23	0	112	0	169	0	0	212	229	153	0	133	247	202	204	0	255	147	185	0	315	0	171	0	0	175	0	N/A	147	0	0	0	0	0	0	230	0	210		3496
2020-11-24	0	0	0	0	0	0	120	114	0	0	0	121	120	129	0	123	30	12	0	19	0	33	0	0	22	0	N/A	30	0	0	0	0	0	0	15	0	123		1011
2020-11-25	0	9	0	9	0	0	134	150	4	0	0	131	164	139	0	166	4	6	7	12	0	7	0	0	7	0	N/A	6	0	0	0	0	0	0	9	0	167		1131
2020-11-26	0	56	0	57	0	0	131	123	0	0	0	131	131	139	0	0	8	73	81	113	0	63	0	0	67	0	N/A	56	0	0	0	0	0	0	85	0	135		1449
2020-11-27	0	7	0	7	0	0	78	82	7	0	7	88	77	94	7	0	3	7	7	10	7	4	0	0	0	0	N/A	3	6	5	0	4	0	0	0	0	79		589
2020-11-28	0	44	0	45	0	0	0	31	61	0	53	33	0	35	164	0	190	32	177	81	32	27	0	0	0	0	N/A	35	41	37	0	122	0	0	0	0	0		1240
2020-11-29	0	123	0	132	0	0	34	160	128	0	113	171	0	226	143	0	187	141	150	242	142	0	0	0	0	0	N/A	19	22	20	0	18	0	0	0	0	0		2171
2020-11-30	0	29	0	24	0	0	45	228	36	0	39	241	209	40	43	0	16	40	45	41	61	0	0	0	0	0	N/A	46	53	48	0	47	0	0	0	0	0		1331
2020-12-01	0	0	0	0	0	0	283	314	192	0	211	343	335	323	228	0	0	218	192	0	180	0	0	0	0	0	N/A	0	0	0	0	0	0	0	240	0	0		3059
2020-12-02	0	5	0	6	0	0	10	9	15	0	9	21	19	3	14	0	2	14	16	8	15	4	0	0	4	0	N/A	4	0	0	0	0	0	0	32	0	4		214
2020-12-03	0	143	0	148	0	0	187	179	0	0	0	192	187	22	0	0	46	15	16	95	0	54	0	0	56	0	N/A	48	0	0	0	0	0	0	73	0	192		1653
2020-12-04	0	78	0	81	0	0	221	208	0	0	0	172	221	104	0	0	56	70	77	109	0	62	0	0	64	0	N/A	123	0	0	0	0	0	0	187	0	108		1941
2020-12-05	0	102	0	174	0	0	97	207	30	0	26	228	96	98	70	0	66	66	73	150	28	55	0	0	57	0	N/A	74	24	22	0	20	0	0	112	0	101		1976
2020-12-06	0	199	0	206	0	0	9	246	209	0	183	25	9	280	197	0	145	189	208	291	196	6	0	0	6	0	N/A	81	169	154	0	146	0	0	120	0	175		3449
2020-12-07	0	252	0	259	0	0	239	227	264	0	230	252	238	348	246	0	184	237	261	364	244	200	0	0	212	0	N/A	177	209	189	0	181	0	0	260	0	248		5521
2020-12-08	0	76	0	134	0	0	0	243	207	2	180	261	0	274	170	0	124	161	136	248	127	0	0	0	0	0	N/A	0	211	191	0	182	0	0	0	0	0		2927
2020-12-09	0	93	0	96	0	0	26	113	88	40	77	207	108	214	154	0	109	145	160	224	150	68	0	0	0	0	N/A	0	162	146	0	138	0	0	31	0	25		2574
2020-12-10	0	168	0	172	0	118	32	235	202	196	173	250	0	262	189	0	129	179	197	273	184	17	0	0	0	0	N/A	124	159	149	0	136	0	0	218	0	0		3762
2020-12-11	0	136	0	139	0	219	228	209	180	183	155	227	0	235	167	0	100	161	177	240	166	135	0	0	0	0	N/A	127	144	130	0	120	0	0	187	0	187		3952
2020-12-12	0	70	0	72	0	220	230	84	178	186	155	56	91	241	161	0	42	163	180	90	167	49	0	0	54	0	N/A	126	141	126	0	120	0	0	187	0	91		3280
2020-12-13	0	141	0	147	0	222	175	163	0	0	0	180	184	189	0	0	67	88	98	137	175	148	0	0	159	0	N/A	134	0	0	0	0	0	0	198	0	187		2792
2020-12-14	0	252	0	261	0	220	334	307	0	0	0	333	332	343	0	0	185	233	258	361	242	201	0	0	218	0	N/A	183	0	0	0	0	0	0	269	0	351		4883
2020-12-15	0	88	0	92	0	91	117	108	163	166	142	74	116	63	149	155	184	44	49	76	45	131	0	0	218	0	N/A	183	40	36	0	32	0	0	269	0	121		2952
2020-12-16	0	190	0	198	0	0	219	233	26	26	23	84	222	68	55	0	136	24	26	278	24	134	0	0	144	0	N/A	139	20	18	0	16	0	0	179	0	231		2713
2020-12-17	0	190	0	197	0	0	0	231	198	199	173	254	0	266	181	0	138	179	198	275	187	0	0	0	0	0	N/A	120	160	144	0	135	0	0	26	0	0		3451
2020-12-18	0	181	0	188	0	0	0	224	191	189	165	21	0	249	169	0	132	171	188	262	177	0	0	0	0	0	N/A	0	151	135	0	126	41	0	180	0	0		3140
2020-12-19	0	170	0	176	0	0	92	233	195	192	169	21	77	262	180	0	128	174	191	244	180	56	0	0	54	0	N/A	51	158	142	0	128	362	0	74	0	73		3782
2020-12-20	0	32	0	33	0	0	246	226	195	192	168	47	42	257	180	0	0	174	192	68	179	147	0	0	34	0	N/A	131	152	137	0	128	350	0	190	0	43		3543
2020-12-21	200	0	0	0	146	0	290	253	262	262	225	279	0	321	237	0	0	234	259	0	241	175	0	0	0	0	N/A	174	202	182	0	172	463	0	253	156	0		4986
2020-12-22	331	33	0	34	355	0	189	39	181	182	156	23	25	237	165	0	12	133	143	37	137	85	0	0	22	0	N/A	74	86	104	0	106	194	0	102	133	33		3351
2020-12-23	331	0	0	0	351	0	152	0	98	96	85	0	0	162	98	0	0	83	92	70	90	152	0	0	0	0	N/A	130	151	136	0	25	209	0	111	138	0		2760
2020-12-24	331	0	0	0	349	0	223	0	174	177	151	0	0	235	170	0	0	157	174	0	169	138	0	0	0	0	N/A	118	140	126	0	121	324	0	170	220	0		3667
2020-12-25	331	87	0	90	350	0	114	113	60	60	52	99	125	107	77	0	0	65	72	101	75	0	0	0	0	0	N/A	58	0	0	0	0	158	0	85	108	118		2505
2020-12-26	331	70	0	73	349	0	92	95	53	53	46	0	101	80	56	0	42	36	39	86	41	59	0	0	67	0	N/A	51	38	34	0	33	139	0	74	95	94		2327
2020-12-27	331	15	0	167	348	0	146	215	153	135	133	56	0	207	129	0	99	148	133	240	157	95	0	0	0	0	N/A	69	106	93	0	4	216	0	100	0	0		3495
2020-12-28	331	255	0	261	343	0	0	303	263	264	226	12	0	340	232	0	186	231	252	352	237	0	0	0	0	0	N/A	0	197	178	0	168	456	0	0	0	0		5087
2020-12-29	331	135	0	138	344	0	0	162	140	140	121	21	0	182	219	0	186	0	0	0	0	0	0	0	48	0	N/A	39	79	71	0	65	103	0	57	72	0		2653
2020-12-30	331	130	0	138	344	0	0	162	140	144	180	226	24	230	160	0	60	17	19	141	7	6	0	0	6	0	N/A	0	69	62	0	58	0	0	0	0	23		2677
2020-12-31	339	173	0	178	344	0	0	207	179	179	153	210	107	108	74	0	0	77	85	118	0	0	0	0	0	0	N/A	0	0	0	0	0	0	0	0	0	240		2771
2021-01-01	322	0	0	0	345	0	203	0	158	34	137	0	0	216	149	0	0	63	70	0	67	56	0	0	0	0	N/A	41	55	49	0	45	110	0	60	76	0		2256
2021-01-02	322	0	0	0	345	0	159	0	139	123	121	0	0	239	102	0	0	126	103	0	107	89	0	0	0	0	N/A	74	88	80	0	72	194	0	129	125	0		2737
2021-01-03	322	16	0	16	343	0	241	19	176	174	151	21	20	100	170	0	10	164	175	18	168	149	0	0	11	0	N/A	128	139	129	0	123	347	0	186	229	59		3804
2021-01-04	322	253	0	262	341	0	218	201	0	0	0	222	221	0	0	0	188	237	0	368	0	204	0	0	219	0	N/A	175	0	0	0	0	473	0	254	322	232		4712
2021-01-05	322	251	0	259	341	0	0	0	0	0	0	313	186	0	0	0	58	73	0	206	0	99	0	0	105	0	N/A	84	0	0	0	0	229	0	123	155	351		3155
2021-01-06	322	165	0	169	343	0	0	0	0	0	0	337	165	0	0	0	0	0	0	241	0	134	0	0	143	0	N/A	87	0	0	0	0	236	0	127	160	175		2804
2021-01-07	323	151	0	157	342	0	0	19	49	46	42	340	178	22	16	0	38	12	13	216	0	110	0	0	125	0	N/A	99	11	10	0	8	286	0	145	182	300		3240
2021-01-08	323	84	0	87	343	0	0	158	134	127	116	320	0	178	129	0	63	104	114	164	44	0	0	0	0	0	N/A	0	68	59	0	56	142	0	0	0	92		2905
2021-01-09	323	169	0	176	342	0	0	208	176	179	152	334	0	133	97	0	130	163	180	168	174	0	0	0	0	0	N/A	0	145	132	0	123	89	0	0	0	0		3593
2021-01-10	323	0	0	0	342	0	112	0	159	139	138	307	0	215	127	0	0	165	176	0	142	79	0	0	0	0	N/A	59	69	63	0	70	290	0	129	102	0		3206
2021-01-11	323	0	0	0	339	0	333	0	263	262	224	330	0	335	244	0	0	232	258	0	242	201	0	0	0	0	N/A	165	195	177	0	168	448	0	237	306	0		5282
2021-01-12	323	147	0	0	342	0	330	0	263	260	224	335	0	0	0	0	0	0	0	0	0	0	0	0	0	0	N/A	101	0	0	0	0	273	0	149	185	0		2932
2021-01-13	323	129	0	0	343	0	239	0	142	136	122	169	0	33	24	0	0	21	24	0	12	11	0	0	0	0	N/A	131	11	10	0	10	253	0	137	168	0		2448
2021-01-14	323	15	0	16	342	0	245	19	180	177	152	233	20	234	171	0	9	163	184	0	188	167	0	0	11	0	N/A	127	157	143	0	135	349	0	183	227	0		4170
2021-01-15	323	75	346	77	346	0	97	90	0	0	0	97	97	0	0	0	56	0	0	0	0	142	0	0	151	0	N/A	71	0	0	0	0	194	0	103	132	0		2397
2021-01-16	323	63	0	67	345	0	87	265	0	0	0	246	86	0	0	0	46	48	0	319	0	56	0	0	48	0	N/A	42	0	0	0	0	114	0	62	67	86		2370
2021-01-17	323	72	0	76	345	0	96	88	0	0	0	343	93	0	0	0	50	43	0	141	0	79	0	0	64	0	N/A	51	0	0	0	0	138	0	75	86	183		2346
2021-01-18	323	252	0	262	342	0	240	241	0	0	0	176	260	0	0	0	191	0	0	292	0	207	0	0	219	0	N/A	46	0	0	0	0	126	0	62	49	275		3563
2021-01-19	323	97	0	244	342	0	113	102	0	0	0	14	113	0	0	0	73	130	147	126	139	193	0	0	84	0	N/A	0	0	0	0	0	0	0	0	0	120		2360
2021-01-20	323	0	0	85	342	0	0	0	0	0	0	114	0	0	0	0	0	76	87	0	82	68	0	0	0	0	N/A	0	0	0	0	0	0	0	0	0	0		1177
2021-01-21	323	109	0	113	344	0	144	133	57	57	50	339	134	142	103	0	0	103	117	0	0	0	0	0	0	0	N/A	0	0	0	0	0	0	0	0	0	150		2418
2021-01-22	323	0	0	0	344	0	57	0	45	45	39	341	0	60	44	0	0	4	5	0	15	12	0	0	0	0	N/A	52	8	7	0	0	140	0	77	96	0		1714
2021-01-23	323	50	0	52	344	0	66	61	138	0	0	345	0	69	52	0	0	123	47	66	44	37	0	0	0	0	N/A	0	0	0	0	0	0	0	0	0	67		1884
2021-01-24	323	30	0	31	346	0	39	204	0	0	0	343	28	8	6	0	16	6	7	212	0	14	0	0	0	0	N/A	0	0	0	0	0	45	0	26	0	20		1704
2021-01-25	323	99	0	103	343	0	131	121	0	0	0	133	130	0	0	0	193	0	0	227	0	83	0	0	117	0	N/A	0	117	106	0	98	191	0	107	0	354		2976
2021-01-26	323	116	0	120	343	0	152	0	0	0	0	0	0	0	0	0	191	0	0	369	0	96	0	0	0	0	N/A	0	0	0	0	0	222	0	124	0	352		2408
2021-01-27	323	85	0	89	345	0	112	0	0	0	0	35	0	0	0	0	64	0	0	123	0	70	0	0	0	0	N/A	0	0	0	0	0	162	0	90	0	118		1616
2021-01-28	323	71	0	75	348	0	51	42	35	29	31	226	50	47	35	0	53	25	73	40	68	0	0	0	0	0	N/A	0	23	12	0	10	80	0	46	0	50		1843
2021-01-29	323	43	0	45	346	0	0	53	82	83	72	201	0	109	80	0	32	42	47	63	44	0	0	0	0	0	N/A	0	38	35	0	32	115	0	66	0	0		1951
2021-01-30	328	32	0	33	347	0	0	39	53	52	46	338	0	71	52	0	0	54	61	67	63	0	0	0	0	0	N/A	0	34	31	0	27	0	0	0	0	0		1728
2021-01-31	328	0	0	0	346	0	0	0	158	149	138	339	0	198	0	0	0	141	138	0	129	0	0	0	0	0	N/A	0	0	0	0	0	0	0	0	0	0		2064
2021-02-01	328	159	0	164	345	0	311	195	0	0	0	234	185	300	222	0	0	202	229	0	0	0	0	0	0	0	N/A	0	0	0	0	0	0	0	0	0	217		3091
2021-02-02	328	0	0	0	344	0	335	0	0	0	0	0	0	343	245	0	0	234	266	0	42	36	0	0	0	0	N/A	0	37	33	0	16	45	0	26	0	0		2330
2021-02-03	326	5	0	4	346	0	175	5	28	28	24	12	0	174	123	0	1	118	135	0	0	26	0	0	0	0	N/A	0	23	24	0	0	66	0	38	0	0		1681
2021-02-04	324	189	0	176	346	0	225	209	0	0	0	334	0	0	0	0	129	0	0	0	0	141	0	0	0	0	N/A	0	0	0	0	0	325	0	185	0	0		2583
2021-02-05	324	102	0	94	346	0	120	110	0	0	0	338	114	0	0	0	0	0	0	129	0	73	0	0	76	0	N/A	0	0	0	0	0	0	0	0	0	123		1949
2021-02-06	324	54	0	48	346	0	62	57	0	0	0	341	53	0	0	0	0	0	0	61	0	34	0	0	40	0	N/A	0	0	0	0	0	88	0	51	0	62		1621
2021-02-07	324	29	0	26	347	0	0	30	25	9	22	344	0	2	25	0	0	22	17	23	15	0	0	0	0	0	N/A	0	14	13	0	10	30	0	0	0	0		1327
2021-02-08	324	296	0	265	344	0	0	313	263	77	66	97	0	0	72	0	0	210	238	330	68	0	0	0	136	0	N/A	0	193	176	0	51	132	0	0	0	0		3651
2021-02-09	324	293	0	263	345	0	0	308	238	65	59	14	0	0	64	0	0	234	264	369	62	0	0	0	165	0	N/A	0	213	195	0	46	0	0	0	0	0		3521
2021-02-10	326	99	0	73	346	0	109	84	84	88	78	43	110	0	85	0	49	154	174	102	165	136	0	0	141	0	N/A	0	70	63	0	61	145	0	81	0	108		2974
2021-02-11	324	60	0	53	347	0	193	64	121	83	89	341	0	0	16	0	56	14	13	0	100	85	0	0	0	0	N/A	0	10	10	0	8	8	0	5	0	184		2184
2021-02-12	324	0	0	0	346	0	155	0	103	106	101	345	0	0	119	0	0	109	123	0	112	95	0	0	0	0	N/A	0	67	82	0	77	209	0	118	0	0		2591
2021-02-13	324	0	0	0	346	0	266	0	198	181	182	351	0	0	200	0	0	184	216	22	0	169	0	0	0	0	N/A	0	91	23	0	0	391	0	222	0	0		3366
2021-02-14	324	0	0	159	345	0	339	0	260	247	227	350	197	0	250	0	105	174	198	280	0	155	0	0	124	0	N/A	0	44	194	0	0	361	0	202	0	208		4743
2021-02-15	324	0	0	270	343	0	336	0	202	194	225	349	148	0	243	0	117	190	217	300	0	169	0	0	218	0	N/A	0	0	191	0	0	395	0	222	0	354		5007
2021-02-16	324	0	0	269	344	0	327	59	90	84	227	352	5	0	44	0	0	230	261	360	0	203	106	0	218	0	N/A	0	170	190	0	0	476	0	266	0	353		4958
2021-02-17	324	0	0	268	344	0	338	307	160	91	226	351	0	0	146	0	0	229	260	357	0	200	263	0	217	0	N/A	0	209	189	0	0	473	0	264	0	352		5568
2021-02-18	326	0	0	270	345	0	337	303	258	170	226	351	193	201	238	0	112	228	258	356	97	198	261	68	218	0	N/A	0	206	187	0	68	470	0	261	109	355		6670
2021-02-19	325	0	0	273	347	0	339	310	261	250	229	356	335	352	229	0	191	228	259	347	240	189	257	210	214	0	N/A	0	204	185	0	170	466	0	256	329	367		7718
2021-02-20	322	0	0	264	337	0	330	286	259	242	221	348	326	331	221	0	183	223	254	327	228	166	245	189	199	0	N/A	0	190	180	0	153	104	0	249	322	352		7051
2021-02-21	322	0	0	263	334	0	329	282	259	238	219	346	323	326	214	0	182	222	253	221	153	110	244	185	133	0	N/A	0	201	180	0	102	0	0	249	320	237		6447
2021-02-22	322	0	0	262	333	0	125	105	98	90	83	345	323	325	210	0	184	223	256	0	0	0	145	110	0	0	N/A	0	76	68	0	0	0	0	115	189	0		3987
2021-02-23	318	0	0	217	333	0	48	43	37	35	32	342	153	155	102	0	86	173	198	155	8	99	0	0	108	0	N/A	0	106	95	0	5	0	0	0	0	173		3021
2021-02-24	318	0	0	191	333	0	137	121	106	102	91	55	132	0	0	0	0	146	166	247	0	64	0	0	150	0	N/A	0	146	132	0	0	0	0	0	0	114		2751
2021-02-25	320	0	0	38	333	0	48	119	106	101	91	84	132	90	65	0	0	86	98	136	0	75	0	0	80	0	N/A	0	10	9	0	0	0	0	0	0	0		2021
2021-02-26	320	0	0	0	335	0	105	94	0	0	0	100	102	0	0	0	0	0	0	0	0	0	0	0	0	0	N/A	0	0	0	0	0	0	0	0	0	107		1163
2021-02-27	320	0	0	61	336	0	78	70	0	0	0	73	70	0	0	0	42	49	56	77	0	47	0	0	46	0	N/A	0	0	0	0	0	0	0	0	0	78		1403
2021-02-28	321	0	0	73	337	0	14	83	61	50	53	86	14	82	61	0	50	60	68	94	0	66	0	0	24	0	N/A	0	45	41	0	0	0	0	0	0	14		1697
2021-03-01	321	0	0	0	337	0	121	108	115	110	100	113	117	151	111	0	0	0	0	0	0	0	0	0	0	0	N/A	0	0	0	0	0	0	0	0	0	0		1704
2021-03-02	321	0	0	0	338	0	143	128	111	105	96	19	139	145	108	0	0	0	0	0	0	0	0	0	0	0	N/A	0	0	0	0	0	0	0	0	0	0		1653
2021-03-03	323	0	0	193	338	0	21	222	16	0	14	19	0	21	16	0	0	11	13	267	0	10	0	0	0	0	N/A	0	11	0	0	0	0	0	0	0	0		1495
2021-03-04	114	0	0	70	119	0	161	79	125	50	109	150	0	165	122	0	0	58	66	90	0	96	0	0	0	0	N/A	0	97	40	0	0	0	0	0	0	0		1711
2021-03-05	0	0	0	0	0	0	230	129	183	173	159	320	0	91	66	0	0	16	19	26	0	73	0	0	0	0	N/A	0	72	66	0	0	0	0	0	0	0		1623
2021-03-06	0	0	0	86	0	0	157	99	122	114	105	59	0	169	125	0	0	96	109	113	0	93	0	0	0	0	N/A	0	89	81	0	0	0	0	0	0	0		1617
2021-03-07	0	0	0	153	0	0	202	184	0	0	0	71	198	0	0	0	109	39	45	212	0	121	0	0	1	0	N/A	0	37	33	0	0	0	0	0	0	207		1612
2021-03-08	0	0	0	250	0	0	320	286	0	0	0	0	317	0	0	0	180	219	248	344	0	195	0	0	0	0	N/A	0	201	182	0	0	0	0	0	0	335		3077
2021-03-09	0	0	0	200	0	0	240	198	79	43	70	23	56	105	79	0	51	118	134	184	93	119	0	0	0	0	N/A	0	59	54	0	25	0	0	0	0	223		2153
2021-03-10	0	0	0	201	0	0	243	233	168	145	146	0	0	224	164	0	0	35	40	56	38	44	0	0	0	0	N/A	0	33	30	0	0	0	0	0	0	241		2041
2021-03-11	0	0	0	101	0	0	43	98	101	91	88	39	0	109	95	0	37	44	50	74	46	0	0	0	0	0	N/A	0	38	38	0	33	0	0	0	0	45		1170
2021-03-12	0	0	0	138	0	0	179	162	139	127	120	24	0	124	91	0	0	81	93	130	0	0	0	0	0	0	N/A	0	0	0	0	0	0	0	0	0	150		1558
2021-03-13	0	0	0	0	0	0	0	0	106	98	93	0	0	154	109	0	0	94	107	0	100	0	0	0	0	0	N/A	0	92	84	0	74	0	0	0	0	0		1111
2021-03-14	0	0	0	0	0	0	64	0	118	108	103	56	0	158	104	0	0	46	53	0	49	38	0	0	0	0	N/A	0	44	41	0	32	0	0	0	0	0		1014
2021-03-15	0	0	0	108	0	0	139	129	146	0	128	0	0	242	118	0	0	0	149	151	171	0	0	0	0	0	N/A	0	121	110	0	0	0	0	0	0	0		1712
2021-03-16	0	0	0	178	0	101	194	201	150	139	130	183	0	245	36	0	106	32	36	50	33	29	0	0	30	0	N/A	0	30	27	0	0	0	0	0	0	0		1930
2021-03-17	0	0	0	0	0	222	213	0	0	0	144	0	0	0	0	0	0	165	0	0	175	0	0	0	0	0	N/A	0	0	0	0	0	0	0	0	0	0		919
2021-03-18	0	0	0	0	0	193	81	75	31	29	120	39	0	186	22	0	0	28	0	0	0	0	0	0	0	0	N/A	0	26	24	0	20	0	0	0	0	0		874
2021-03-19	0	0	0	0	0	0	73	142	62	0	62	68	0	97	28	135	32	9	0	66	0	38	0	0	39	0	N/A	62	51	47	0	41	214	0	0	0	0		1266
2021-03-20	0	0	0	0	0	0	134	124	0	0	0	129	0	99	41	136	109	59	67	203	62	123	0	0	131	0	N/A	0	0	0	0	0	242	0	0	0	0		1659
2021-03-21	0	0	0	0	0	0	77	171	62	54	55	171	0	356	135	111	43	50	57	86	0	0	0	0	222	0	N/A	0	47	43	0	37	81	0	0	0	0		1858
2021-03-22	0	0	0	0	0	0	24	58	74	52	65	6	0	65	63	76	51	63	34	46	0	0	0	0	59	0	N/A	25	38	35	0	13	50	0	0	0	0		897
2021-03-23	1	0	0	0	0	0	20	225	188	162	164	0	0	174	112	293	0	14	16	22	14	13	0	0	0	0	N/A	0	0	0	0	0	0	0	0	0	0		1418
2021-03-24	0	0	0	0	0	0	39	120	0	0	0	172	0	34	0	138	0	47	0	122	0	0	0	0	0	0	N/A	0	0	0	0	0	0	0	0	0	0		672
2021-03-25	0	0	0	0	0	0	11	10	9	0	8	328	0	12	7	12	0	0	0	0	0	0	0	0	0	0	N/A	0	0	0	0	0	19	0	0	0	0		416
2021-03-26	0	0	0	0	0	0	173	63	134	127	117	328	0	181	113	79	26	105	119	53	111	30	113	0	47	0	N/A	0	112	99	0	90	189	0	0	0	0		2409
2021-03-27	0	0	0	16	0	0	75	20	58	54	51	336	0	79	47	24	9	90	103	26	95	15	162	0	15	0	N/A	0	83	73	0	67	187	0	0	0	0		1685
2021-03-28	0	0	0	112	0	0	135	187	0	0	0	340	0	0	0	231	36	28	32	230	29	84	0	0	36	0	N/A	0	26	23	0	0	193	0	0	0	0		1722
2021-03-29	0	0	0	221	0	0	291	269	212	197	184	337	0	286	160	307	148	178	203	299	183	157	205	0	172	0	N/A	81	158	138	0	122	398	0	96	0	117		5119
2021-03-30	208	89	0	167	226	0	217	197	151	140	130	89	149	198	118	223	152	174	198	282	192	151	208	0	173	0	N/A	191	152	134	0	129	391	0	210	160	230		5429
2021-03-31	334	0	0	99	361	0	208	107	92	65	80	199	204	214	133	171	91	75	85	82	33	93	126	0	97	0	N/A	55	107	95	0	79	154	0	60	77	82		3658
2021-04-01	333	135	0	157	359	0	204	141	119	113	104	155	51	146	90	149	187	61	70	0	0	177	246	0	203	0	N/A	0	211	189	0	156	129	0	0	0	151		4036
2021-04-02	331	260	0	147	356	0	150	136	116	111	101	328	129	136	88	79	51	51	67	249	168	149	209	0	172	0	N/A	59	84	65	0	53	121	0	50	61	300		4377
2021-04-03	329	252	0	257	354	0	144	132	151	75	69	329	48	52	68	79	0	132	149	305	226	171	243	0	201	0	N/A	0	210	189	0	151	95	0	74	0	300		4785
2021-04-04	329	171	0	169	353	0	174	159	173	54	151	125	0	35	199	36	0	159	180	173	226	171	176	0	201	0	N/A	0	209	187	0	152	49	0	80	0	201		4292
2021-04-05	328	221	0	63	352	0	84	196	171	164	148	323	82	87	54	91	0	0	0	321	225	127	181	0	149	0	N/A	62	158	141	0	112	0	0	0	0	259		4099
2021-04-06	325	0	0	151	348	0	196	173	258	246	221	325	213	119	137	207	0	146	166	207	225	171	158	0	103	0	N/A	137	199	178	0	149	285	0	149	193	202		5587
2021-04-07	0	198	0	171	349	0	215	191	174	166	150	250	322	214	136	223	110	190	202	265	187	141	203	0	168	0	N/A	136	198	177	0	147	291	0	151	192	230		5747
2021-04-08	326	236	0	205	347	0	199	208	239	223	208	296	197	205	134	214	45	228	165	312	225	166	242	0	124	0	N/A	110	125	111	0	90	259	0	136	152	317		6044
2021-04-09	326	291	0	253	346	0	91	165	146	120	125	320	88	170	110	179	0	228	257	312	226	50	243	0	4	0	N/A	87	7	6	0	0	181	0	95	106	105		4637
2021-04-10	326	166	0	235	343	0	100	167	240	229	205	58	125	218	219	229	0	225	254	190	227	59	243	0	71	0	N/A	146	235	67	0	0	305	0	159	200	120		5361
2021-04-11	323	141	0	121	342	0	160	141	122	116	105	67	321	266	175	277	38	179	202	307	226	165	241	0	202	0	N/A	170	612	176	0	0	356	0	182	236	351		6320
2021-04-12	323	294	0	255	342	0	293	258	227	111	195	49	35	327	203	343	118	225	253	304	224	162	241	0	201	0	N/A	119	366	156	0	74	250	0	132	33	350		6463
2021-04-13	326	285	0	248	340	0	331	282	159	152	136	188	191	199	130	329	175	223	251	296	224	160	236	0	196	0	N/A	131	198	176	0	147	276	0	142	183	341		6651
2021-04-14	326	31	0	26	341	0	55	31	66	62	57	316	217	234	174	230	13	226	183	201	226	72	24	0	20	0	N/A	22	32	80	0	65	47	0	24	27	228		3656
2021-04-15	325	93	0	0	340	0	106	93	0	0	0	186	192	192	121	199	0	135	153	177	133	0	0	0	0	0	N/A	75	0	0	0	0	156	0	82	104	205		3067
2021-04-16	325	0	0	0	340	0	162	0	126	120	108	0	0	157	106	0	0	135	153	0	0	0	0	0	0	0	N/A	135	0	0	0	0	283	0	149	191	0		2490
2021-04-17	323	247	0	216	341	0	283	251	0	0	0	112	0	280	192	298	0	27	0	0	0	0	0	0	0	0	N/A	0	0	0	0	0	0	0	0	0	290		2860
2021-04-18	323	227	0	195	341	0	261	230	0	0	0	54	0	100	66	271	0	43	60	71	52	40	0	0	47	0	N/A	52	0	0	0	34	109	0	58	63	267		2964
2021-04-19	325	176	0	152	340	0	202	177	0	0	0	0	0	0	0	185	0	99	138	118	121	174	0	0	206	0	N/A	226	0	0	0	153	474	0	250	318	207		4041
2021-04-20	325	146	0	127	341	0	168	146	0	0	0	0	0	0	0	174	0	89	129	0	228	173	0	0	205	0	N/A	111	0	0	0	0	232	0	121	154	349		3218
2021-04-21	325	82	0	71	342	0	110	102	90	11	79	17	93	111	78	101	49	61	89	201	225	170	162	11	204	0	N/A	75	59	53	0	41	21	0	0	0	348		3381
2021-04-22	325	0	0	0	342	0	223	198	39	38	34	72	0	226	226	0	0	26	38	214	226	175	252	0	207	0	N/A	152	0	0	0	0	318	0	0	0	226		3557
2021-04-23	325	117	0	108	342	0	0	119	98	95	86	64	0	119	86	145	0	0	0	139	0	0	167	0	0	0	N/A	0	0	0	0	0	0	0	0	0	0		2010
2021-04-24	325	0	0	0	342	0	182	0	142	140	124	0	0	184	129	0	0	0	0	0	0	107	0	0	0	0	N/A	121	0	0	0	0	253	0	139	172	0		2360
2021-04-25	325	0	0	0	342	0	247	32	193	190	171	12	0	248	176	38	0	16	24	35	0	139	0	0	0	0	N/A	154	0	0	0	0	316	0	175	214	0		3047
2021-04-26	325	0	0	0	341	0	291	199	227	219	197	0	0	223	200	240	0	26	38	330	35	201	0	0	0	0	N/A	47	31	28	0	24	98	0	52	66	0		3438
2021-04-27	325	70	0	60	342	0	140	71	62	0	144	0	203	0	57	85	0	68	97	201	182	151	160	0	133	0	N/A	125	80	72	0	65	262	0	140	102	212		3609
2021-04-28	325	94	0	81	341	0	140	95	38	33	89	27	0	0	33	114	0	34	52	186	106	114	113	0	132	0	N/A	146	54	55	0	49	303	0	163	195	194		3306
2021-04-29	325	171	0	148	342	0	343	175	58	55	50	0	337	0	55	210	83	36	0	144	51	55	73	0	89	0	N/A	63	6	9	0	7	132	0	70	88	201		3376
2021-04-30	325	0	0	0	343	0	173	0	0	0	0	0	0	0	0	0	0	5	16	0	0	0	0	0	0	0	N/A	0	0	0	0	0	0	0	0	0	0		862
2021-05-01	325	0	0	0	344	0	0	0	0	0	0	0	0	0	0	0	0	0	0	0	0	0	0	0	0	0	N/A	0	0	0	0	0	0	0	0	0	0		669
2021-05-02	325	44	0	38	345	0	0	46	39	31	35	34	0	0	38	55	26	32	33	42	30	0	0	0	0	0	N/A	0	27	21	0	18	0	0	0	0	0		1259
2021-05-03	325	21	0	53	345	0	25	45	39	18	65	6	0	27	71	26	122	72	39	49	50	0	0	0	0	0	N/A	18	137	124	0	113	38	0	21	0	24		1873
2021-05-04	325	0	0	89	345	0	0	108	97	91	85	111	0	0	84	128	0	0	0	0	0	0	0	0	0	0	N/A	0	0	0	0	0	154	0	0	0	0		1617
2021-05-05	325	33	0	28	346	0	0	34	33	32	30	0	36	39	28	0	0	14	15	19	14	0	0	0	12	0	N/A	13	0	0	0	0	27	0	15	0	36		1129
2021-05-06	325	156	0	134	346	0	131	120	102	94	90	103	128	0	0	0	0	0	0	0	0	0	0	0	0	0	N/A	0	0	0	0	0	0	0	0	0	180		1909
2021-05-07	176	130	0	113	154	0	123	80	69	65	60	58	87	1	9	13	5	10	10	13	9	8	10	0	1	0	N/A	9	8	7	0	7	20	0	10	11	229		1505
2021-05-08	0	0	0	0	0	0	0	0	0	0	0	0	0	0	0	0	0	0	0	0	0	0	0	0	0	0	N/A	0	0	0	0	0	0	0	0	0	351		351
2021-05-09	0	0	0	0	0	0	0	0	0	0	0	0	0	0	0	0	0	0	0	0	0	0	0	0	0	0	N/A	0	0	0	0	0	0	0	0	0	343		343
2021-05-10	0	0	0	0	0	0	0	0	0	0	0	0	0	0	0	0	0	0	0	0	0	0	0	0	0	0	N/A	0	0	0	0	0	0	0	0	0	236		236
2021-05-11	0	0	0	0	0	0	0	0	0	0	0	0	0	0	0	0	0	0	0	0	0	0	0	0	0	0	N/A	0	0	0	0	0	0	0	0	0	149		149
2021-05-12	0	0	0	0	0	0	0	0	0	0	0	0	0	0	0	0	0	0	0	0	0	0	0	0	0	0	N/A	0	0	0	0	0	0	0	0	0	36		36
2021-05-13	0	0	0	0	0	0	0	0	0	0	0	0	0	0	0	0	0	0	0	0	0	0	0	0	0	0	N/A	0	0	0	0	0	0	0	0	0	0		0
2021-05-14	0	0	0	0	0	0	0	0	0	0	0	0	0	0	0	0	0	0	0	0	0	0	0	0	0	0	N/A	0	0	0	0	0	0	0	0	0	99		99
2021-05-15	0	0	0	0	0	0	0	0	0	0	0	0	0	0	0	0	0	0	0	0	0	0	0	0	0	0	N/A	0	0	0	0	0	0	0	0	0	219		219
2021-05-16	0	0	0	0	0	0	0	0	0	0	0	0	0	0	0	0	0	0	0	0	0	0	0	0	0	0	N/A	0	0	0	0	0	0	0	0	0	0		0
2021-05-17	0	0	0	0	0	0	0	0	0	0	0	0	0	0	0	0	0	0	0	0	0	0	0	0	0	0	N/A	0	0	0	0	0	0	0	0	0	0		0
2021-05-18	0	0	0	0	0	0	0	0	0	0	0	0	0	0	0	0	0	0	0	0	0	0	0	0	0	0	N/A	0	0	0	0	0	0	0	0	0	0		0
2021-05-19	0	0	0	0	0	0	0	0	0	0	0	0	0	0	0	0	0	0	0	0	0	0	0	0	0	0	N/A	0	0	0	0	0	0	0	0	0	0		0
2021-05-20	0	0	0	0	0	0	0	0	0	0	0	0	0	0	0	0	0	0	0	0	0	0	0	0	0	0	N/A	0	0	0	0	0	0	0	0	0	0		0
2021-05-21	0	0	0	0	0	0	0	0	0	0	0	0	0	0	0	0	0	0	0	0	0	0	0	0	0	0	N/A	0	0	0	0	0	0	0	0	0	0		0
2021-05-22	0	0	0	0	0	0	0	0	0	0	0	0	0	0	0	0	0	0	0	0	0	0	0	0	0	0	N/A	0	0	0	0	0	0	0	0	0	0		0
2021-05-23	0	0	0	0	0	0	0	0	0	0	0	0	0	0	0	0	0	0	0	0	0	0	0	0	0	0	N/A	0	0	0	0	0	0	0	0	0	0		0
2021-05-24	0	0	0	0	0	0	0	0	0	0	0	0	0	0	0	0	0	0	0	0	0	0	0	0	0	0	N/A	0	0	0	0	0	0	0	0	0	0		0
2021-05-25	0	0	0	0	0	0	0	0	0	0	0	0	0	0	0	0	0	0	0	0	0	0	0	0	0	0	N/A	0	0	0	0	0	0	0	0	0	0		0
2021-05-26	0	0	0	0	0	0	0	0	0	0	0	0	0	0	0	0	0	0	0	0	0	0	0	0	0	0	N/A	0	0	0	0	0	0	0	0	0	0		0
2021-05-27	0	0	0	0	0	0	0	0	0	0	0	0	0	0	0	0	0	0	0	0	0	0	0	0	0	0	N/A	0	0	0	0	0	0	0	0	0	0		0
2021-05-28	0	0	0	0	0	0	0	0	0	0	0	0	0	0	0	0	0	0	0	0	0	0	0	0	0	0	N/A	0	0	0	0	0	0	0	0	0	0		0
2021-05-29	0	0	0	0	0	0	0	0	0	0	0	0	0	0	0	0	0	0	0	0	0	0	0	0	0	0	N/A	0	0	0	0	0	0	0	0	0	0		0
2021-05-30	0	0	0	0	0	0	0	0	0	0	0	0	0	0	0	0	0	0	0	0	0	0	0	0	0	0	N/A	0	0	0	0	0	0	0	0	0	0		0
2021-05-31	0	0	0	0	0	0	0	0	0	0	0	0	0	0	0	0	0	0	0	0	0	0	0	0	0	0	N/A	0	0	0	0	0	0	0	0	0	0		0
2021-06-01	0	0	0	0	0	0	0	0	0	0	0	0	0	0	0	0	0	0	0	0	0	0	0	0	0	0	N/A	0	0	0	0	0	0	0	0	0	0		0
2021-06-02	0	0	0	0	0	0	0	0	0	0	0	0	0	0	0	0	0	0	0	0	0	0	0	0	0	0	N/A	0	0	0	0	0	0	0	0	0	0		0
2021-06-03	0	0	0	0	0	112	0	0	0	0	0	0	0	0	0	0	0	0	0	0	0	0	0	0	0	0	N/A	0	0	0	0	0	0	0	0	0	0		112
2021-06-04	0	0	0	0	0	222	0	0	0	0	0	0	0	0	0	0	0	0	0	0	0	0	0	0	0	0	N/A	0	0	0	0	0	0	0	0	0	0		222
2021-06-05	0	0	0	0	0	221	0	0	0	0	0	0	0	0	0	0	0	0	0	0	0	0	0	0	0	0	N/A	0	0	0	0	0	0	0	0	0	0		221
2021-06-06	0	0	0	0	0	221	0	0	0	0	0	0	0	0	0	0	0	0	0	0	0	0	0	0	0	0	N/A	0	0	0	0	0	0	0	0	0	0		221
2021-06-07	0	0	0	0	0	222	0	0	0	0	0	0	0	0	0	0	0	0	0	0	0	0	0	0	0	0	N/A	0	0	0	0	0	0	0	0	0	0		222
2021-06-08	0	92	0	0	0	221	0	0	0	0	0	0	0	0	78	114	0	146	0	0	126	115	0	0	0	0	N/A	0	111	0	0	44	231	0	141	0	0		1419
2021-06-09	0	137	0	0	0	202	0	0	0	0	0	0	0	0	104	149	111	208	0	0	240	178	0	0	0	0	N/A	0	209	0	0	106	466	0	261	0	0		2371
2021-06-10	0	202	0	161	0	126	0	0	0	0	0	0	0	0	146	211	113	77	41	0	147	133	0	0	0	0	N/A	65	128	117	0	108	98	0	75	16	232		2196
2021-06-11	0	270	0	213	0	220	0	0	0	0	0	0	0	0	118	282	139	101	100	0	116	104	0	0	0	0	N/A	72	87	80	0	73	61	0	83	31	297		2447
2021-06-12	0	318	0	254	0	218	0	0	0	0	0	0	0	0	118	331	179	0	0	0	0	0	0	0	0	0	N/A	0	0	0	0	0	0	0	0	0	297		1715
2021-06-13	0	316	0	255	0	218	0	0	0	0	0	0	0	0	118	348	191	0	0	0	0	0	0	0	0	0	N/A	0	0	0	0	0	0	0	0	0	297		1743
2021-06-14	0	314	0	254	0	217	0	0	0	0	0	0	0	0	118	261	183	102	100	0	95	86	0	0	0	0	N/A	57	52	47	0	42	120	0	61	74	297		2480
2021-06-15	0	259	0	209	0	217	0	0	0	0	0	0	0	0	118	272	138	165	163	8	155	140	0	0	0	0	N/A	54	49	44	0	39	114	0	58	70	297		2569
2021-06-16	0	315	0	252	0	217	0	0	0	0	0	0	0	0	118	319	119	188	184	0	177	157	0	0	0	0	N/A	167	0	125	0	114	351	0	181	225	297		3506
2021-06-17	0	313	0	250	0	217	0	0	0	0	0	0	0	0	118	306	168	241	237	0	228	200	0	0	0	0	N/A	207	101	172	0	165	450	0	228	263	297		4161
2021-06-18	0	313	0	251	0	217	0	0	0	0	0	0	0	0	118	316	174	197	194	0	232	165	0	0	0	0	N/A	220	18	178	0	171	370	0	191	14	297		3636
2021-06-19	0	211	0	170	0	217	0	0	0	0	0	0	0	0	118	272	148	163	159	0	187	166	0	0	0	0	N/A	143	161	142	0	134	299	0	190	168	297		3345
2021-06-20	0	99	0	204	0	217	0	0	0	0	0	0	0	0	118	254	121	164	159	0	209	186	0	0	0	0	N/A	143	160	142	0	135	303	0	186	159	297		3256
2021-06-21	0	314	0	252	0	216	0	0	0	0	0	0	0	0	0	305	165	234	227	0	215	190	0	0	0	0	N/A	205	189	169	0	157	431	0	216	94	297		3876
2021-06-22	0	221	0	179	0	219	0	0	0	0	0	0	0	0	0	218	172	176	170	0	161	142	0	0	0	0	N/A	214	180	160	0	149	450	0	228	226	297		3562
2021-06-23	0	309	0	249	0	220	0	0	0	0	0	0	0	0	216	300	165	211	203	0	220	192	0	0	0	0	N/A	183	183	163	0	149	387	0	189	232	297		4068
2021-06-24	0	307	0	247	0	238	0	0	0	0	0	0	0	0	208	300	165	212	204	0	223	194	0	0	0	0	N/A	172	185	165	0	152	364	0	177	219	297		4029
2021-06-25	0	291	0	235	0	264	0	0	0	0	0	0	0	0	141	211	166	165	160	0	153	194	0	0	0	0	N/A	0	188	168	0	159	0	0	0	0	297		2792
2021-06-26	0	0	0	0	0	264	0	0	0	0	0	0	0	0	0	0	0	58	56	0	53	40	0	0	0	0	N/A	43	38	20	0	18	54	0	27	34	297		1002
2021-06-27	0	0	0	0	0	263	0	0	0	0	0	0	0	0	15	21	0	0	0	0	0	0	0	0	0	0	N/A	95	74	66	0	58	199	0	106	17	297		1211
2021-06-28	0	0	0	0	0	262	0	0	0	0	0	0	0	0	87	129	0	0	0	0	0	0	0	0	0	0	N/A	85	0	0	0	0	172	0	90	111	17		953
2021-06-29	0	0	0	0	0	246	0	0	0	0	0	0	0	0	230	345	0	0	0	0	0	0	0	0	0	0	N/A	227	0	0	0	0	476	0	256	308	359		2447
2021-06-30	0	12	0	10	0	265	0	0	74	54	64	0	0	0	159	248	0	0	0	0	0	0	0	0	0	0	N/A	162	0	0	0	0	339	0	185	217	241		2030
2021-07-01	0	210	0	168	0	264	0	0	181	172	163	0	0	0	158	229	0	0	0	0	0	0	0	0	0	0	N/A	150	0	0	0	0	322	0	175	203	169		2564
2021-07-02	0	0	0	0	0	265	0	0	107	109	96	0	0	0	0	0	0	0	0	0	0	0	0	0	0	0	N/A	52	0	0	0	0	110	0	60	69	130		998
2021-07-03	0	34	0	28	0	265	0	0	46	44	42	0	0	0	32	38	20	33	32	0	28	26	0	0	0	0	N/A	46	25	20	0	16	96	0	52	62	58		1043
2021-07-04	0	0	0	0	0	266	0	0	0	0	0	0	0	0	0	0	0	0	0	0	0	0	0	0	0	0	N/A	0	0	0	0	0	0	0	0	0	0		266
2021-07-05	0	0	0	60	0	266	0	0	0	0	0	0	0	0	62	85	0	0	0	0	0	0	0	0	0	0	N/A	53	0	0	0	0	111	0	64	71	80		852
2021-07-06	0	0	0	0	0	265	0	0	9	8	9	0	0	0	0	0	0	0	0	0	0	0	113	0	0	0	N/A	9	0	0	0	0	20	0	11	12	0		456
2021-07-07	0	0	0	0	0	264	0	0	0	0	0	0	0	0	0	0	0	17	17	0	0	0	274	0	0	0	N/A	23	0	0	0	0	48	0	28	30	44		745
2021-07-08	0	0	0	0	0	264	0	0	0	0	0	0	0	0	0	0	0	179	178	0	0	0	273	0	0	0	N/A	72	0	0	0	0	146	0	83	97	238		1530
2021-07-09	0	189	0	151	0	220	0	0	161	156	146	0	0	0	0	188	0	137	133	0	124	116	272	0	0	0	N/A	0	123	113	0	98	0	0	0	0	204		2531
2021-07-10	0	0	0	0	0	0	0	0	0	0	0	0	0	0	0	0	0	137	134	0	128	119	271	0	0	0	N/A	91	169	157	0	135	0	0	0	0	0		1341
2021-07-11	0	0	0	0	0	0	0	36	36	31	33	0	0	0	0	0	0	28	28	0	0	0	272	0	0	0	N/A	25	0	0	0	0	53	0	0	0	0		542
2021-07-12	0	0	0	0	0	0	0	0	0	0	0	0	0	0	0	196	96	142	138	0	135	124	269	0	0	0	N/A	151	140	129	0	110	148	0	0	0	0		1778
2021-07-13	0	0	0	0	0	0	0	0	0	0	0	0	0	0	0	362	0	265	257	0	246	226	268	0	0	0	N/A	237	217	199	0	176	0	0	0	0	0		2453
2021-07-14	325	115	0	92	0	1	0	54	43	41	39	0	0	0	0	356	0	261	254	0	244	221	267	0	43	0	N/A	235	214	196	0	174	0	0	0	0	48		3223
2021-07-15	0	319	0	253	0	0	0	342	274	123	246	0	1	0	0	283	0	209	203	0	195	216	264	0	1	0	N/A	189	211	191	0	170	0	0	0	0	290		3980
2021-07-16	0	211	0	168	0	0	0	227	183	100	163	0	0	0	0	135	0	109	106	0	101	153	265	0	0	0	N/A	101	152	137	0	123	0	0	0	0	133		2567
2021-07-17	0	115	0	92	0	0	0	122	99	55	53	0	0	0	0	77	0	91	88	0	85	76	265	0	0	0	N/A	88	83	75	0	66	192	0	0	0	88		1810
2021-07-18	0	121	0	97	0	0	0	130	135	0	122	0	0	0	0	176	0	128	124	0	0	0	265	0	0	0	N/A	121	110	100	0	88	254	0	0	0	134		2105
2021-07-19	0	145	0	116	0	125	53	141	134	114	121	0	160	0	0	174	94	180	174	47	167	150	263	0	217	0	N/A	226	205	185	0	163	255	0	139	0	160		3908
2021-07-20	0	107	0	103	0	262	107	104	104	0	93	0	109	0	0	117	163	118	114	131	109	98	263	0	138	0	N/A	164	153	138	0	122	0	0	191	0	117		3125
2021-07-21	0	104	0	106	0	262	113	110	76	0	68	0	90	30	0	91	131	132	128	141	123	121	263	0	75	0	N/A	78	84	76	0	55	0	0	75	0	114		2646
2021-07-22	0	8	0	38	0	265	52	51	0	0	26	0	50	42	0	54	0	37	27	50	26	32	265	0	31	0	N/A	33	0	0	0	0	0	0	39	0	51		1177
2021-07-23	0	218	0	173	0	264	235	228	103	97	166	0	351	378	0	351	0	163	158	210	152	135	262	0	140	0	N/A	147	69	63	0	55	0	0	169	0	355		4642
2021-07-24	0	173	0	139	0	263	157	151	130	114	116	0	309	337	0	315	0	108	104	143	103	92	262	0	110	0	N/A	90	104	83	0	72	159	0	86	0	345		4065
2021-07-25	0	261	0	208	0	263	259	273	224	0	153	0	284	225	0	189	0	45	50	66	48	43	262	0	6	0	N/A	106	96	88	0	77	224	0	121	0	287		3858
2021-07-26	0	152	0	121	0	263	164	157	142	128	126	0	181	192	0	182	0	189	183	240	176	155	260	0	173	0	N/A	179	162	147	0	129	375	0	157	0	167		4500
2021-07-27	0	163	0	119	0	263	160	153	137	74	68	0	157	157	0	149	0	61	58	49	36	32	263	0	48	0	N/A	45	46	41	0	36	67	0	37	44	165		2628
2021-07-28	0	245	0	126	0	266	132	161	181	174	161	0	185	153	0	145	139	0	0	0	0	0	262	0	155	0	N/A	142	146	134	0	118	310	0	169	136	253		3893
2021-07-29	0	201	0	159	0	266	133	207	140	109	125	0	179	192	0	86	187	90	87	113	83	52	262	0	54	0	N/A	105	70	63	0	55	220	0	118	71	160		3587
2021-07-30	0	196	0	157	0	266	9	227	189	177	168	0	239	226	0	81	115	92	59	33	23	23	264	0	14	0	N/A	34	3	3	0	1	71	0	39	8	3		2720
2021-07-31	0	227	0	181	0	265	247	198	165	157	147	0	261	231	0	222	0	136	132	245	50	45	262	0	40	0	N/A	55	44	35	0	31	116	0	62	70	352		3976
