# Supplementary material for: Applying the Quadrant Method for Pumping‐Trace Metal Correlations in Variable Time, Low‐Data Systems
Source: Ground Water. 2024 Dec 20;63(2):256–64. doi: 10.1111/gwat.13458 (PMC11875045; doi:10.1111/gwat.13458)
Supplement: Supplementary file 2 — Data S1. Downloadable file including the full source code for the Quadrant correlation method and raw data files used to create the plots shown in the manuscript. [file GWAT-63-256-s002.zip › WellRead_All.csv]

Norman Well Field Daily Flow Data
			Previous Midnight Totalizer Reading	Midnight Totalizer Reading	24Hr Total (X1000) Gal	Instant Flow Reading (GPM)	Distribution Pressure at Well (where available)				Total Run Hours for the day
date	key	wellnum	prev	reading	Total	gpm	psi	timeon	timeoff	comments	hrson	wellon
2000-01-01	_SBE1C35MJ	1	0	0	0	0	0	0	0		0	F
2000-01-01	_SBE1C35MJ	2	5224	5730	506	337	0	0	2400		24	F
2000-01-01	_SBE1C35MJ	3	0	0	0	0	0	0	0		0	F
2000-01-01	_SBE1C35MJ	4	0	0	0	0	0	0	0		0	F
2000-01-01	_SBE1C35MJ	5	0	0	0	0	0	0	0		0	F
2000-01-01	_SBE1C35MJ	6	0	0	0	0	0	0	0		0	F
2000-01-01	_SBE1C35MJ	7	0	0	0	0	0	0	0		0	F
2000-01-01	_SBE1C35MJ	8	0	0	0	0	0	0	0		0	F
2000-01-01	_SBE1C35MJ	10	0	0	0	0	0	0	0		0	F
2000-01-01	_SBE1C35MJ	11	0	0	0	0	0	0	0		0	F
2000-01-01	_SBE1C35MJ	12	0	0	0	0	0	0	0		0	F
2000-01-01	_SBE1C35MJ	13	0	0	0	0	0	0	0		0	F
2000-01-01	_SBE1C35MJ	14	0	0	0	0	0	0	0		0	F
2000-01-01	_SBE1C35MJ	15	0	0	0	0	0	0	0		0	F
2000-01-01	_SBE1C35MJ	16	0	0	0	0	0	0	0		0	F
2000-01-01	_SBE1C35MJ	18	0	0	0	0	0	0	0		0	F
2000-01-01	_SBE1C35MJ	19	0	0	0	0	0	0	0		0	F
2000-01-01	_SBE1C35MJ	20	0	0	0	0	0	0	0		0	F
2000-01-01	_SBE1C35MJ	21	0	0	0	0	0	0	0		0	F
2000-01-01	_SBE1C35MJ	23	0	0	0	0	0	0	0		0	F
2000-01-01	_SBE1C35MJ	25	0	0	0	0	0	0	0		0	F
2000-01-01	_SBE1C35MJ	31	0	0	0	0	0	0	0		0	F
2000-01-01	_SBE1C35MJ	32	0	0	0	0	0	0	0		0	F
2000-01-01	_SBE1C35MJ	33	0	0	0	0	0	0	0		0	F
2000-01-01	_SBE1C35MJ	34	0	0	0	0	0	0	0		0	F
2000-01-01	_SBE1C35MJ	35	0	0	0	0	0	0	0		0	F
2000-01-01	_SBE1C35MJ	36	0	0	0	0	0	0	0		0	F
2000-01-01	_SBE1C35MJ	37	0	0	0	0	0	0	0		0	F
2000-01-02	_0011BV3DZ	1	0	0	0	0	0	0	0		0	F
2000-01-02	_0011BV3DZ	2	5730	6235	505	0	0	0	2400		24	F
2000-01-02	_0011BV3DZ	3	0	0	0	0	0	0	0		0	F
2000-01-02	_0011BV3DZ	4	0	0	0	0	0	0	0		0	F
2000-01-02	_0011BV3DZ	5	0	0	0	0	0	0	0		0	F
2000-01-02	_0011BV3DZ	6	0	52	52	0	0	1900	2400		5	F
2000-01-02	_0011BV3DZ	7	1447	1479	32	0	0	1900	2400		5	F
2000-01-02	_0011BV3DZ	8	2295	2340	45	0	0	1900	2400		5	F
2000-01-02	_0011BV3DZ	10	0	0	0	0	0	0	0		0	F
2000-01-02	_0011BV3DZ	11	0	0	0	0	0	0	0		0	F
2000-01-02	_0011BV3DZ	12	0	0	0	0	0	0	0		0	F
2000-01-02	_0011BV3DZ	13	0	0	0	0	0	0	0		0	F
2000-01-02	_0011BV3DZ	14	0	0	0	0	0	0	0		0	F
2000-01-02	_0011BV3DZ	15	0	0	0	0	0	0	0		0	F
2000-01-02	_0011BV3DZ	16	0	0	0	0	0	0	0		0	F
2000-01-02	_0011BV3DZ	18	0	0	0	0	0	0	0		0	F
2000-01-02	_0011BV3DZ	19	0	0	0	0	0	0	0		0	F
2000-01-02	_0011BV3DZ	20	1268	1320	52	0	0	1900	2400		5	F
2000-01-02	_0011BV3DZ	21	0	0	0	0	0	0	0		0	F
2000-01-02	_0011BV3DZ	23	0	0	0	0	0	0	0		0	F
2000-01-02	_0011BV3DZ	25	0	0	0	0	0	0	0		0	F
2000-01-02	_0011BV3DZ	31	0	0	0	0	0	0	0		0	F
2000-01-02	_0011BV3DZ	32	0	0	0	0	0	0	0		0	F
2000-01-02	_0011BV3DZ	33	0	0	0	0	0	0	0		0	F
2000-01-02	_0011BV3DZ	34	0	0	0	0	0	0	0		0	F
2000-01-02	_0011BV3DZ	35	0	0	0	0	0	0	0		0	F
2000-01-02	_0011BV3DZ	36	1321	1379	58	0	0	1900	2400		5	F
2000-01-02	_0011BV3DZ	37	0	80	80	0	0	1900	2400		5	F
2000-01-03	_0021CNUM9	1	0	0	0	0	0	0	0		0	F
2000-01-03	_0021CNUM9	2	6235	6744	509	337	0	0	2400		24	F
2000-01-03	_0021CNUM9	3	0	0	0	0	0	0	0		0	F
2000-01-03	_0021CNUM9	4	0	0	0	0	0	0	0		0	F
2000-01-03	_0021CNUM9	5	0	0	0	0	0	0	0		0	F
2000-01-03	_0021CNUM9	6	52	376	324	0	0	0	2100		21	F
2000-01-03	_0021CNUM9	7	1479	1730	251	166	0	0	2400		24	F
2000-01-03	_0021CNUM9	8	2340	2654	314	0	0	0	1830		18.5	F
2000-01-03	_0021CNUM9	10	0	0	0	0	0	0	0		0	F
2000-01-03	_0021CNUM9	11	0	0	0	0	0	0	0		0	F
2000-01-03	_0021CNUM9	12	0	0	0	0	0	0	0		0	F
2000-01-03	_0021CNUM9	13	0	0	0	0	0	0	0		0	F
2000-01-03	_0021CNUM9	14	0	0	0	0	0	0	0		0	F
2000-01-03	_0021CNUM9	15	0	0	0	0	0	0	0		0	F
2000-01-03	_0021CNUM9	16	0	0	0	0	0	0	0		0	F
2000-01-03	_0021CNUM9	18	0	0	0	0	0	0	0		0	F
2000-01-03	_0021CNUM9	19	0	0	0	0	0	0	0		0	F
2000-01-03	_0021CNUM9	20	1320	1490	170	0	0	0	1830		18.5	F
2000-01-03	_0021CNUM9	21	0	0	0	0	0	0	0		0	F
2000-01-03	_0021CNUM9	23	0	0	0	0	0	0	0		0	F
2000-01-03	_0021CNUM9	25	0	0	0	0	0	0	0		0	F
2000-01-03	_0021CNUM9	31	0	0	0	0	0	0	0		0	F
2000-01-03	_0021CNUM9	32	0	0	0	0	0	0	0		0	F
2000-01-03	_0021CNUM9	33	0	0	0	0	0	0	0		0	F
2000-01-03	_0021CNUM9	34	0	0	0	0	0	0	0		0	F
2000-01-03	_0021CNUM9	35	0	0	0	0	0	0	0		0	F
2000-01-03	_0021CNUM9	36	1379	1432	53	262	0	0	330		3.5	F
2000-01-03	_0021CNUM9	37	80	136	56	265	0	0	330		3.5	F
2000-01-04	_0031DDV9S	1	0	0	0	0	0	0	0		0	F
2000-01-04	_0031DDV9S	2	6744	7251	507	337	0	0	2400		24	F
2000-01-04	_0031DDV9S	3	0	0	0	0	0	0	0		0	F
2000-01-04	_0031DDV9S	4	0	136	136	160	0	1400	2400		10	F
2000-01-04	_0031DDV9S	5	0	0	0	0	0	0	0		0	F
2000-01-04	_0031DDV9S	6	376	617	241	0	0	0	1630		16.5	F
2000-01-04	_0031DDV9S	7	1730	1908	178	0	0	0	1630		16.5	F
2000-01-04	_0031DDV9S	8	2654	3090	436	0	0	0	1030		10.5	F
2000-01-04	_0031DDV9S	10	0	0	0	0	0	0	0		0	F
2000-01-04	_0031DDV9S	11	0	0	0	0	0	0	0		0	F
2000-01-04	_0031DDV9S	12	0	0	0	0	0	0	0		0	F
2000-01-04	_0031DDV9S	13	0	0	0	0	0	0	0		0	F
2000-01-04	_0031DDV9S	14	0	0	0	0	0	0	0		0	F
2000-01-04	_0031DDV9S	15	0	0	0	0	0	0	0		0	F
2000-01-04	_0031DDV9S	16	0	0	0	0	0	0	0		0	F
2000-01-04	_0031DDV9S	18	845	921	76	143	0	1430	2400		9.5	F
2000-01-04	_0031DDV9S	19	0	112	112	162	0	1330	2400		10.5	F
2000-01-04	_0031DDV9S	20	1420	1689	269	0	0	0	1800		18	F
2000-01-04	_0031DDV9S	21	0	84	84	150	0	1400	2400		10	F
2000-01-04	_0031DDV9S	23	0	0	0	0	0	0	0		0	F
2000-01-04	_0031DDV9S	25	0	60	60	100	0	1400	2400		10	F
2000-01-04	_0031DDV9S	31	0	0	0	0	0	0	0		0	F
2000-01-04	_0031DDV9S	32	0	0	0	0	0	0	0		0	F
2000-01-04	_0031DDV9S	33	0	0	0	0	0	0	0		0	F
2000-01-04	_0031DDV9S	34	0	0	0	0	0	0	0		0	F
2000-01-04	_0031DDV9S	35	0	0	0	0	0	0	0		0	F
2000-01-04	_0031DDV9S	36	1432	0	0	0	0	0	0		0	F
2000-01-04	_0031DDV9S	37	136	0	0	0	0	0	0		0	F
2000-01-05	_0041DB2MI	1	0	0	0	0	0	0	0		0	F
2000-01-05	_0041DB2MI	2	7251	7735	484	335	0	0	2400		24	F
2000-01-05	_0041DB2MI	3	0	0	0	0	0	0	0		0	F
2000-01-05	_0041DB2MI	4	136	326	190	247	0	0	2400		24	F
2000-01-05	_0041DB2MI	5	0	0	0	0	0	0	0		0	F
2000-01-05	_0041DB2MI	6	0	0	0	0	0	0	0		0	F
2000-01-05	_0041DB2MI	7	0	0	0	0	0	0	0		0	F
2000-01-05	_0041DB2MI	8	0	0	0	0	0	0	0		0	F
2000-01-05	_0041DB2MI	10	0	0	0	0	0	0	0		0	F
2000-01-05	_0041DB2MI	11	0	0	0	0	0	0	0		0	F
2000-01-05	_0041DB2MI	12	0	0	0	0	0	0	0		0	F
2000-01-05	_0041DB2MI	13	0	0	0	0	0	0	0		0	F
2000-01-05	_0041DB2MI	14	0	0	0	0	0	0	0		0	F
2000-01-05	_0041DB2MI	15	0	0	0	0	0	0	0		0	F
2000-01-05	_0041DB2MI	16	0	0	0	0	0	0	0		0	F
2000-01-05	_0041DB2MI	18	921	1049	128	142	0	0	2400		24	F
2000-01-05	_0041DB2MI	19	112	396	284	202	0	0	2400		24	F
2000-01-05	_0041DB2MI	20	0	0	0	0	0	0	0		0	F
2000-01-05	_0041DB2MI	21	84	298	214	138	0	0	2400		24	F
2000-01-05	_0041DB2MI	23	0	0	0	0	0	0	0		0	F
2000-01-05	_0041DB2MI	25	0	144	144	100	0	0	2400		24	F
2000-01-05	_0041DB2MI	31	0	0	0	0	0	0	0		0	F
2000-01-05	_0041DB2MI	32	0	0	0	0	0	0	0		0	F
2000-01-05	_0041DB2MI	33	0	0	0	0	0	0	0		0	F
2000-01-05	_0041DB2MI	34	0	0	0	0	0	0	0		0	F
2000-01-05	_0041DB2MI	35	0	0	0	0	0	0	0		0	F
2000-01-05	_0041DB2MI	36	0	0	0	0	0	0	0		0	F
2000-01-05	_0041DB2MI	37	0	0	0	0	0	0	0		0	F
2000-01-06	_0051CUFCY	1	0	0	0	0	0	0	0		0	F
2000-01-06	_0051CUFCY	2	7735	0	0	0	0	0	0		0	F
2000-01-06	_0051CUFCY	3	7749	8236	487	338	0	0	2400		24	F
2000-01-06	_0051CUFCY	4	0	180	180	0	0	0	2030		20.5	F
2000-01-06	_0051CUFCY	5	0	0	0	0	0	0	0		0	F
2000-01-06	_0051CUFCY	6	0	0	0	0	0	0	0		0	F
2000-01-06	_0051CUFCY	7	0	0	0	0	0	0	0		0	F
2000-01-06	_0051CUFCY	8	0	0	0	0	0	0	0		0	F
2000-01-06	_0051CUFCY	10	0	0	0	0	0	0	0		0	F
2000-01-06	_0051CUFCY	11	0	0	0	0	0	0	0		0	F
2000-01-06	_0051CUFCY	12	0	0	0	0	0	0	0		0	F
2000-01-06	_0051CUFCY	13	0	0	0	0	0	0	0		0	F
2000-01-06	_0051CUFCY	14	0	0	0	0	0	0	0		0	F
2000-01-06	_0051CUFCY	15	0	0	0	0	0	0	0		0	F
2000-01-06	_0051CUFCY	16	0	0	0	0	0	0	0		0	F
2000-01-06	_0051CUFCY	18	0	48	48	0	0	0	2030		20.5	F
2000-01-06	_0051CUFCY	19	396	669	273	0	0	0	2030		20.5	F
2000-01-06	_0051CUFCY	20	0	0	0	0	0	0	0		0	F
2000-01-06	_0051CUFCY	21	298	373	75	0	0	0	900		9	F
2000-01-06	_0051CUFCY	23	0	0	0	0	0	0	0		0	F
2000-01-06	_0051CUFCY	25	0	54	54	0	0	0	900		9	F
2000-01-06	_0051CUFCY	31	1573	1699	126	233	0	1500	2400		9	F
2000-01-06	_0051CUFCY	32	0	106	106	197	0	1500	2400		9	F
2000-01-06	_0051CUFCY	33	0	101	101	238	0	1500	2400		9	F
2000-01-06	_0051CUFCY	34	0	100	100	279	0	1530	2400		8.5	F
2000-01-06	_0051CUFCY	35	0	0	0	0	0	0	0		0	F
2000-01-06	_0051CUFCY	36	0	0	0	0	0	0	0		0	F
2000-01-06	_0051CUFCY	37	0	0	0	0	0	0	0		0	F
2000-01-07	_0061C38UW	1	0	0	0	0	0	0	0		0	F
2000-01-07	_0061C38UW	2	8238	8738	500	335	0	0	2400		24	T
2000-01-07	_0061C38UW	3	8236	8738	502	335	0	0	2400		24	T
2000-01-07	_0061C38UW	4	180	0	0	0	0	0	0		0	F
2000-01-07	_0061C38UW	5	0	0	0	0	0	0	0		0	F
2000-01-07	_0061C38UW	6	0	0	0	0	0	0	0		0	F
2000-01-07	_0061C38UW	7	1908	1962	54	177	0	0	2400		24	T
2000-01-07	_0061C38UW	8	0	0	0	0	0	0	0		0	F
2000-01-07	_0061C38UW	10	0	0	0	0	0	0	0		0	F
2000-01-07	_0061C38UW	11	0	0	0	0	0	0	0		0	F
2000-01-07	_0061C38UW	12	0	0	0	0	0	0	0		0	F
2000-01-07	_0061C38UW	13	0	0	0	0	0	0	0		0	F
2000-01-07	_0061C38UW	14	0	0	0	0	0	0	0		0	F
2000-01-07	_0061C38UW	15	0	0	0	0	0	0	0		0	F
2000-01-07	_0061C38UW	16	0	0	0	0	0	0	0		0	F
2000-01-07	_0061C38UW	18	48	0	0	0	0	0	0		0	F
2000-01-07	_0061C38UW	19	669	0	0	0	0	0	0		0	F
2000-01-07	_0061C38UW	20	1689	1722	33	0	0	0	2400		24	T
2000-01-07	_0061C38UW	21	373	0	0	0	0	0	0		0	F
2000-01-07	_0061C38UW	23	0	0	0	0	0	0	0		0	F
2000-01-07	_0061C38UW	25	54	0	0	0	0	0	0		0	F
2000-01-07	_0061C38UW	31	1699	2035	336	233	0	0	2400		24	T
2000-01-07	_0061C38UW	32	106	390	284	197	0	0	2400		24	T
2000-01-07	_0061C38UW	33	101	435	334	232	0	0	2400		24	T
2000-01-07	_0061C38UW	34	100	487	387	274	0	0	2400		24	T
2000-01-07	_0061C38UW	35	0	0	0	0	0	0	0		0	F
2000-01-07	_0061C38UW	36	0	0	0	0	0	0	0		0	F
2000-01-07	_0061C38UW	37	0	379	379	263	0	0	2400		24	T
2000-01-08	_0071CVX44	1	0	0	0	0	0	0	0		0	F
2000-01-08	_0071CVX44	2	8738	9243	505	330	0	0	2400		24	F
2000-01-08	_0071CVX44	3	0	0	0	0	0	0	0		0	F
2000-01-08	_0071CVX44	4	0	0	0	0	0	0	0		0	F
2000-01-08	_0071CVX44	5	0	0	0	0	0	0	0		0	F
2000-01-08	_0071CVX44	6	691	1030	339	227	0	0	2400		24	F
2000-01-08	_0071CVX44	7	1962	2206	244	166	0	0	2400		24	F
2000-01-08	_0071CVX44	8	3090	3206	116	251	0	1430	2400		9.5	F
2000-01-08	_0071CVX44	10	0	0	0	0	0	0	0		0	F
2000-01-08	_0071CVX44	11	0	0	0	0	0	0	0		0	F
2000-01-08	_0071CVX44	12	0	0	0	0	0	0	0		0	F
2000-01-08	_0071CVX44	13	0	0	0	0	0	0	0		0	F
2000-01-08	_0071CVX44	14	0	0	0	0	0	0	0		0	F
2000-01-08	_0071CVX44	15	1610	1695	85	210	0	1530	2400		8.5	F
2000-01-08	_0071CVX44	16	0	0	0	0	0	0	0		0	F
2000-01-08	_0071CVX44	18	0	115	115	142	0	1430	2400		9.5	F
2000-01-08	_0071CVX44	19	0	0	0	0	0	0	0		0	F
2000-01-08	_0071CVX44	20	1722	1930	208	0	0	0	2400		24	F
2000-01-08	_0071CVX44	21	0	0	0	0	0	0	0		0	F
2000-01-08	_0071CVX44	23	0	0	0	0	0	0	0		0	F
2000-01-08	_0071CVX44	25	0	0	0	0	0	0	0		0	F
2000-01-08	_0071CVX44	31	0	0	0	0	0	0	0		0	F
2000-01-08	_0071CVX44	32	0	0	0	0	0	0	0		0	F
2000-01-08	_0071CVX44	33	0	444	444	232	0	1600	2400		8	F
2000-01-08	_0071CVX44	34	487	871	384	270	0	0	2400		24	F
2000-01-08	_0071CVX44	35	0	0	0	0	0	0	0		0	F
2000-01-08	_0071CVX44	36	7260	7406	146	255	0	1430	2400		9.5	F
2000-01-08	_0071CVX44	37	379	745	366	254	0	0	2400		24	F
2000-01-09	_0081DNKO4	1	0	0	0	0	0	0	0		0	F
2000-01-09	_0081DNKO4	2	9243	9740	497	334	0	0	2400		24	F
2000-01-09	_0081DNKO4	3	0	0	0	0	0	0	0		0	F
2000-01-09	_0081DNKO4	4	0	0	0	0	0	0	0		0	F
2000-01-09	_0081DNKO4	5	0	0	0	0	0	0	0		0	F
2000-01-09	_0081DNKO4	6	1030	1355	325	218	0	0	2400		24	F
2000-01-09	_0081DNKO4	7	2206	2441	235	166	0	0	2400		24	F
2000-01-09	_0081DNKO4	8	3206	3323	117	0	0	0	600		6	F
2000-01-09	_0081DNKO4	10	0	0	0	0	0	0	0		0	F
2000-01-09	_0081DNKO4	11	0	0	0	0	0	0	0		0	F
2000-01-09	_0081DNKO4	12	0	0	0	0	0	0	0		0	F
2000-01-09	_0081DNKO4	13	0	0	0	0	0	0	0		0	F
2000-01-09	_0081DNKO4	14	0	0	0	0	0	0	0		0	F
2000-01-09	_0081DNKO4	15	1695	1996	301	203	0	0	2400		24	F
2000-01-09	_0081DNKO4	16	0	0	0	0	0	0	0		0	F
2000-01-09	_0081DNKO4	18	115	181	66	0	0	0	600		6	F
2000-01-09	_0081DNKO4	19	0	0	0	0	0	0	0		0	F
2000-01-09	_0081DNKO4	20	1930	2115	185	0	0	0	2400		24	F
2000-01-09	_0081DNKO4	21	0	0	0	0	0	0	0		0	F
2000-01-09	_0081DNKO4	23	0	0	0	0	0	0	0		0	F
2000-01-09	_0081DNKO4	25	0	0	0	0	0	0	0		0	F
2000-01-09	_0081DNKO4	31	0	0	0	0	0	0	0		0	F
2000-01-09	_0081DNKO4	32	0	0	0	0	0	0	0		0	F
2000-01-09	_0081DNKO4	33	444	490	46	0	0	0	100		1	F
2000-01-09	_0081DNKO4	34	871	922	51	0	0	0	100		1	F
2000-01-09	_0081DNKO4	35	0	0	0	0	0	0	0		0	F
2000-01-09	_0081DNKO4	36	7406	7468	62	260	0	2000	2400		4	F
2000-01-09	_0081DNKO4	37	745	808	63	263	0	2000	2400		4	F
2000-01-10	_0091DEJ5N	1	0	0	0	0	0	0	0		0	F
2000-01-10	_0091DEJ5N	2	9740	10239	499	337	0	0	2400		24	T
2000-01-10	_0091DEJ5N	3	8236	8236	0	0	0	0	0		0	F
2000-01-10	_0091DEJ5N	4	180	180	0	0	0	0	0		0	F
2000-01-10	_0091DEJ5N	5	0	0	0	0	0	0	0		0	F
2000-01-10	_0091DEJ5N	6	1355	1677	322	219	0	0	2400		24	T
2000-01-10	_0091DEJ5N	7	2441	2675	234	166	0	0	2400		24	T
2000-01-10	_0091DEJ5N	8	3323	3323	0	0	0	0	0		0	F
2000-01-10	_0091DEJ5N	10	0	0	0	0	0	0	0		0	F
2000-01-10	_0091DEJ5N	11	0	0	0	0	0	0	0		0	F
2000-01-10	_0091DEJ5N	12	0	0	0	0	0	0	0		0	F
2000-01-10	_0091DEJ5N	13	0	0	0	0	0	0	0		0	F
2000-01-10	_0091DEJ5N	14	0	0	0	0	0	0	0		0	F
2000-01-10	_0091DEJ5N	15	1996	2284	288	207	0	0	2400		24	T
2000-01-10	_0091DEJ5N	16	0	0	0	0	0	0	0		0	F
2000-01-10	_0091DEJ5N	18	181	181	0	0	0	0	0		0	F
2000-01-10	_0091DEJ5N	19	669	669	0	0	0	0	0		0	F
2000-01-10	_0091DEJ5N	20	2115	2212	97	0	0	0	2400		24	T
2000-01-10	_0091DEJ5N	21	298	298	0	0	0	0	0		0	F
2000-01-10	_0091DEJ5N	23	0	0	0	0	0	0	0		0	F
2000-01-10	_0091DEJ5N	25	0	0	0	0	0	0	0		0	F
2000-01-10	_0091DEJ5N	31	1699	1699	0	0	0	0	0		0	F
2000-01-10	_0091DEJ5N	32	435	435	0	0	0	0	0		0	F
2000-01-10	_0091DEJ5N	33	490	490	0	0	0	0	0		0	F
2000-01-10	_0091DEJ5N	34	922	922	0	0	0	0	0		0	F
2000-01-10	_0091DEJ5N	35	0	0	0	0	0	0	0		0	F
2000-01-10	_0091DEJ5N	36	12721	12799	78	0	0	0	500		5	T
2000-01-10	_0091DEJ5N	37	808	917	109	260	0	0	700		7	T
2000-01-11	_00A1CX0JA	1	683	904	221	245	0	900	2400		15	T
2000-01-11	_00A1CX0JA	2	10239	10490	251	0	0	0	1000		10	T
2000-01-11	_00A1CX0JA	3	0	0	0	0	0	0	0		0	F
2000-01-11	_00A1CX0JA	4	0	0	0	0	0	0	0		0	F
2000-01-11	_00A1CX0JA	5	0	0	0	0	0	0	0		0	F
2000-01-11	_00A1CX0JA	6	1677	1996	319	219	0	0	2400		24	T
2000-01-11	_00A1CX0JA	7	2675	2907	232	116	0	0	2400		24	T
2000-01-11	_00A1CX0JA	8	0	0	0	0	0	0	0		0	F
2000-01-11	_00A1CX0JA	10	0	0	0	0	0	0	0		0	F
2000-01-11	_00A1CX0JA	11	0	0	0	0	0	0	0		0	F
2000-01-11	_00A1CX0JA	12	0	0	0	0	0	0	0		0	F
2000-01-11	_00A1CX0JA	13	0	0	0	0	0	0	0		0	F
2000-01-11	_00A1CX0JA	14	0	0	0	0	0	0	0		0	F
2000-01-11	_00A1CX0JA	15	2284	2579	295	207	0	0	2400		24	T
2000-01-11	_00A1CX0JA	16	0	0	0	0	0	0	0		0	F
2000-01-11	_00A1CX0JA	18	0	0	0	0	0	0	0		0	F
2000-01-11	_00A1CX0JA	19	0	0	0	0	0	0	0		0	F
2000-01-11	_00A1CX0JA	20	2212	2212	0	0	0	0	930		9.5	F
2000-01-11	_00A1CX0JA	21	0	0	0	0	0	0	0		0	F
2000-01-11	_00A1CX0JA	23	0	0	0	0	0	0	0		0	F
2000-01-11	_00A1CX0JA	25	0	0	0	0	0	0	0		0	F
2000-01-11	_00A1CX0JA	31	0	0	0	0	0	0	0		0	F
2000-01-11	_00A1CX0JA	32	0	0	0	0	0	0	0		0	F
2000-01-11	_00A1CX0JA	33	0	0	0	0	0	0	0		0	F
2000-01-11	_00A1CX0JA	34	0	0	0	0	0	0	0		0	F
2000-01-11	_00A1CX0JA	35	0	0	0	0	0	0	0		0	F
2000-01-11	_00A1CX0JA	36	12799	0	0	0	0	0	0		0	F
2000-01-11	_00A1CX0JA	37	0	375	375	260	0	0	2400		24	T
2000-01-12	_00B1CQ7WG	1	904	1315	411	272	0	0	2400		24	T
2000-01-12	_00B1CQ7WG	2	10490	10490	0	0	0	0	1000		10	F
2000-01-12	_00B1CQ7WG	3	0	0	0	0	0	0	0		0	F
2000-01-12	_00B1CQ7WG	4	0	0	0	0	0	0	0		0	F
2000-01-12	_00B1CQ7WG	5	0	0	0	0	0	0	0		0	F
2000-01-12	_00B1CQ7WG	6	1996	2311	315	221	0	0	2400		24	T
2000-01-12	_00B1CQ7WG	7	2907	3135	163	163	0	0	2400		24	T
2000-01-12	_00B1CQ7WG	8	0	0	0	0	0	0	0		0	F
2000-01-12	_00B1CQ7WG	10	0	0	0	0	0	0	0		0	F
2000-01-12	_00B1CQ7WG	11	0	0	0	0	0	0	0		0	F
2000-01-12	_00B1CQ7WG	12	0	0	0	0	0	0	0		0	F
2000-01-12	_00B1CQ7WG	13	0	0	0	0	0	0	0		0	F
2000-01-12	_00B1CQ7WG	14	0	0	0	0	0	0	0		0	F
2000-01-12	_00B1CQ7WG	15	2579	2868	289	203	0	0	2400		24	T
2000-01-12	_00B1CQ7WG	16	0	0	0	0	0	0	0		0	F
2000-01-12	_00B1CQ7WG	18	0	0	0	0	0	0	0		0	F
2000-01-12	_00B1CQ7WG	19	0	0	0	0	0	0	0		0	F
2000-01-12	_00B1CQ7WG	20	0	0	0	0	0	0	930		9.5	F
2000-01-12	_00B1CQ7WG	21	0	0	0	0	0	0	0		0	F
2000-01-12	_00B1CQ7WG	23	0	0	0	0	0	0	0		0	F
2000-01-12	_00B1CQ7WG	25	0	0	0	0	0	0	0		0	F
2000-01-12	_00B1CQ7WG	31	0	0	0	0	0	0	0		0	F
2000-01-12	_00B1CQ7WG	32	0	0	0	0	0	0	0		0	F
2000-01-12	_00B1CQ7WG	33	490	759	269	235	0	230	2400		21.5	T
2000-01-12	_00B1CQ7WG	34	0	0	0	0	0	0	0		0	F
2000-01-12	_00B1CQ7WG	35	0	0	0	0	0	0	0		0	F
2000-01-12	_00B1CQ7WG	36	0	186	186	0	0	900	2400		15	T
2000-01-12	_00B1CQ7WG	37	0	86	86	0	0	0	830		8.5	T
2000-01-13	_00C1DGUG3	1	1315	1700	385	269	0	0	2400		24	T
2000-01-13	_00C1DGUG3	2	0	0	0	0	0	0	0		0	F
2000-01-13	_00C1DGUG3	3	0	0	0	0	0	0	0		0	F
2000-01-13	_00C1DGUG3	4	0	0	0	0	0	0	0		0	F
2000-01-13	_00C1DGUG3	5	0	0	0	0	0	0	0		0	F
2000-01-13	_00C1DGUG3	6	2311	2637	326	218	0	0	2400		24	T
2000-01-13	_00C1DGUG3	7	3135	3371	236	163	0	0	2400		24	T
2000-01-13	_00C1DGUG3	8	0	0	0	0	0	0	0		0	F
2000-01-13	_00C1DGUG3	10	0	0	0	0	0	0	0		0	F
2000-01-13	_00C1DGUG3	11	0	0	0	0	0	0	0		0	F
2000-01-13	_00C1DGUG3	12	0	0	0	0	0	0	0		0	F
2000-01-13	_00C1DGUG3	13	0	0	0	0	0	0	0		0	F
2000-01-13	_00C1DGUG3	14	0	0	0	0	0	0	0		0	F
2000-01-13	_00C1DGUG3	15	2868	3167	299	203	0	0	2400		24	T
2000-01-13	_00C1DGUG3	16	0	0	0	0	0	0	0		0	F
2000-01-13	_00C1DGUG3	18	0	0	0	0	0	0	0		0	F
2000-01-13	_00C1DGUG3	19	0	0	0	0	0	0	0		0	F
2000-01-13	_00C1DGUG3	20	0	0	0	0	0	0	0		0	F
2000-01-13	_00C1DGUG3	21	0	0	0	0	0	0	0		0	F
2000-01-13	_00C1DGUG3	23	0	0	0	0	0	0	0		0	F
2000-01-13	_00C1DGUG3	25	0	0	0	0	0	0	0		0	F
2000-01-13	_00C1DGUG3	31	0	0	0	0	0	0	0		0	F
2000-01-13	_00C1DGUG3	32	0	0	0	0	0	0	0		0	F
2000-01-13	_00C1DGUG3	33	759	835	76	0	0	0	300		3	T
2000-01-13	_00C1DGUG3	34	0	0	0	0	0	0	0		0	F
2000-01-13	_00C1DGUG3	35	0	0	0	0	0	0	0		0	F
2000-01-13	_00C1DGUG3	36	0	532	532	243	0	0	2400		24	T
2000-01-13	_00C1DGUG3	37	86	0	0	0	0	0	0		0	F
2000-01-14	_00D1DPZL5	1	1700	2105	405	268	0	0	2400		24	T
2000-01-14	_00D1DPZL5	2	0	0	0	0	0	0	0		0	F
2000-01-14	_00D1DPZL5	3	0	0	0	0	0	0	0		0	F
2000-01-14	_00D1DPZL5	4	0	0	0	0	0	0	0		0	F
2000-01-14	_00D1DPZL5	5	0	0	0	0	0	0	0		0	F
2000-01-14	_00D1DPZL5	6	2637	2962	325	218	0	0	2400		24	T
2000-01-14	_00D1DPZL5	7	3371	3606	235	164	0	0	2400		24	T
2000-01-14	_00D1DPZL5	8	0	0	0	0	0	0	0		0	F
2000-01-14	_00D1DPZL5	10	0	0	0	0	0	0	0		0	F
2000-01-14	_00D1DPZL5	11	0	0	0	0	0	0	0		0	F
2000-01-14	_00D1DPZL5	12	0	0	0	0	0	0	0		0	F
2000-01-14	_00D1DPZL5	13	0	0	0	0	0	0	0		0	F
2000-01-14	_00D1DPZL5	14	0	0	0	0	0	0	0		0	F
2000-01-14	_00D1DPZL5	15	3167	3466	299	202	0	0	2400		24	T
2000-01-14	_00D1DPZL5	16	0	0	0	0	0	0	0		0	F
2000-01-14	_00D1DPZL5	18	0	0	0	0	0	0	0		0	F
2000-01-14	_00D1DPZL5	19	0	0	0	0	0	0	0		0	F
2000-01-14	_00D1DPZL5	20	0	0	0	0	0	0	0		0	F
2000-01-14	_00D1DPZL5	21	0	0	0	0	0	0	0		0	F
2000-01-14	_00D1DPZL5	23	0	0	0	0	0	0	0		0	F
2000-01-14	_00D1DPZL5	25	0	0	0	0	0	0	0		0	F
2000-01-14	_00D1DPZL5	31	0	0	0	0	0	0	0		0	F
2000-01-14	_00D1DPZL5	32	0	0	0	0	0	0	0		0	F
2000-01-14	_00D1DPZL5	33	835	0	0	0	0	0	0		0	F
2000-01-14	_00D1DPZL5	34	0	0	0	0	0	0	0		0	F
2000-01-14	_00D1DPZL5	35	0	0	0	0	0	0	0		0	F
2000-01-14	_00D1DPZL5	36	532	875	343	241	0	0	2400		24	T
2000-01-14	_00D1DPZL5	37	0	0	0	0	0	0	0		0	F
2000-01-15	_00E1DFNR7	1	2105	2487	382	267	0	0	2400		24	T
2000-01-15	_00E1DFNR7	2	0	0	0	0	0	0	0		0	F
2000-01-15	_00E1DFNR7	3	0	0	0	0	0	0	0		0	F
2000-01-15	_00E1DFNR7	4	0	0	0	0	0	0	0		0	F
2000-01-15	_00E1DFNR7	5	0	0	0	0	0	0	0		0	F
2000-01-15	_00E1DFNR7	6	2962	3271	309	218	0	0	2400		24	T
2000-01-15	_00E1DFNR7	7	3606	3828	222	163	0	0	2400		24	T
2000-01-15	_00E1DFNR7	8	0	0	0	0	0	0	0		0	F
2000-01-15	_00E1DFNR7	10	0	0	0	0	0	0	0		0	F
2000-01-15	_00E1DFNR7	11	0	0	0	0	0	0	0		0	F
2000-01-15	_00E1DFNR7	12	0	0	0	0	0	0	0		0	F
2000-01-15	_00E1DFNR7	13	0	0	0	0	0	0	0		0	F
2000-01-15	_00E1DFNR7	14	0	0	0	0	0	0	0		0	F
2000-01-15	_00E1DFNR7	15	3466	3749	283	206	0	0	2400		24	T
2000-01-15	_00E1DFNR7	16	0	0	0	0	0	0	0		0	F
2000-01-15	_00E1DFNR7	18	0	0	0	0	0	0	0		0	F
2000-01-15	_00E1DFNR7	19	0	0	0	0	0	0	0		0	F
2000-01-15	_00E1DFNR7	20	0	0	0	0	0	0	0		0	F
2000-01-15	_00E1DFNR7	21	0	0	0	0	0	0	0		0	F
2000-01-15	_00E1DFNR7	23	0	0	0	0	0	0	0		0	F
2000-01-15	_00E1DFNR7	25	0	0	0	0	0	0	0		0	F
2000-01-15	_00E1DFNR7	31	0	0	0	0	0	0	0		0	F
2000-01-15	_00E1DFNR7	32	0	0	0	0	0	0	0		0	F
2000-01-15	_00E1DFNR7	33	0	0	0	0	0	0	0		0	F
2000-01-15	_00E1DFNR7	34	0	0	0	0	0	0	0		0	F
2000-01-15	_00E1DFNR7	35	0	0	0	0	0	0	0		0	F
2000-01-15	_00E1DFNR7	36	875	1200	325	241	0	0	2400		24	T
2000-01-15	_00E1DFNR7	37	0	0	0	0	0	0	0		0	F
2000-01-16	_00F1CHEO9	1	2487	2888	401	268	0	0	2400		24	T
2000-01-16	_00F1CHEO9	2	0	0	0	0	0	0	0		0	F
2000-01-16	_00F1CHEO9	3	0	0	0	0	0	0	0		0	F
2000-01-16	_00F1CHEO9	4	0	0	0	0	0	0	0		0	F
2000-01-16	_00F1CHEO9	5	0	0	0	0	0	0	0		0	F
2000-01-16	_00F1CHEO9	6	3271	3594	323	220	0	0	2400		24	T
2000-01-16	_00F1CHEO9	7	3828	4061	233	164	0	0	2400		24	T
2000-01-16	_00F1CHEO9	8	0	0	0	0	0	0	0		0	F
2000-01-16	_00F1CHEO9	10	0	0	0	0	0	0	0		0	F
2000-01-16	_00F1CHEO9	11	0	0	0	0	0	0	0		0	F
2000-01-16	_00F1CHEO9	12	0	0	0	0	0	0	0		0	F
2000-01-16	_00F1CHEO9	13	0	0	0	0	0	0	0		0	F
2000-01-16	_00F1CHEO9	14	0	0	0	0	0	0	0		0	F
2000-01-16	_00F1CHEO9	15	3749	4039	290	204	0	0	2400		24	T
2000-01-16	_00F1CHEO9	16	0	0	0	0	0	0	0		0	F
2000-01-16	_00F1CHEO9	18	0	0	0	0	0	0	0		0	F
2000-01-16	_00F1CHEO9	19	0	0	0	0	0	0	0		0	F
2000-01-16	_00F1CHEO9	20	0	0	0	0	0	0	0		0	F
2000-01-16	_00F1CHEO9	21	0	0	0	0	0	0	0		0	F
2000-01-16	_00F1CHEO9	23	0	0	0	0	0	0	0		0	F
2000-01-16	_00F1CHEO9	25	0	0	0	0	0	0	0		0	F
2000-01-16	_00F1CHEO9	31	0	0	0	0	0	0	0		0	F
2000-01-16	_00F1CHEO9	32	0	0	0	0	0	0	0		0	F
2000-01-16	_00F1CHEO9	33	0	0	0	0	0	0	0		0	F
2000-01-16	_00F1CHEO9	34	0	0	0	0	0	0	0		0	F
2000-01-16	_00F1CHEO9	35	0	0	0	0	0	0	0		0	F
2000-01-16	_00F1CHEO9	36	1200	1542	342	243	0	0	2400		24	T
2000-01-16	_00F1CHEO9	37	0	0	0	0	0	0	0		0	F
2000-01-17	_00G1D6YL2	1	2888	3286	398	268	0	0	2400		24	T
2000-01-17	_00G1D6YL2	2	0	0	0	0	0	0	0		0	F
2000-01-17	_00G1D6YL2	3	0	0	0	0	0	0	0		0	F
2000-01-17	_00G1D6YL2	4	0	0	0	0	0	0	0		0	F
2000-01-17	_00G1D6YL2	5	0	0	0	0	0	0	0		0	F
2000-01-17	_00G1D6YL2	6	3594	3916	322	219	0	0	2400		24	T
2000-01-17	_00G1D6YL2	7	4061	4292	231	163	0	0	2400		24	T
2000-01-17	_00G1D6YL2	8	0	0	0	0	0	0	0		0	F
2000-01-17	_00G1D6YL2	10	0	0	0	0	0	0	0		0	F
2000-01-17	_00G1D6YL2	11	0	0	0	0	0	0	0		0	F
2000-01-17	_00G1D6YL2	12	0	0	0	0	0	0	0		0	F
2000-01-17	_00G1D6YL2	13	0	0	0	0	0	0	0		0	F
2000-01-17	_00G1D6YL2	14	0	0	0	0	0	0	0		0	F
2000-01-17	_00G1D6YL2	15	4039	4333	294	196	0	0	2400		24	T
2000-01-17	_00G1D6YL2	16	0	0	0	0	0	0	0		0	F
2000-01-17	_00G1D6YL2	18	0	0	0	0	0	0	0		0	F
2000-01-17	_00G1D6YL2	19	669	737	68	227	0	1700	2400		7	T
2000-01-17	_00G1D6YL2	20	0	0	0	0	0	0	0		0	F
2000-01-17	_00G1D6YL2	21	0	0	0	0	0	0	0		0	F
2000-01-17	_00G1D6YL2	23	0	0	0	0	0	0	0		0	F
2000-01-17	_00G1D6YL2	25	0	0	0	0	0	0	0		0	F
2000-01-17	_00G1D6YL2	31	0	0	0	0	0	0	0		0	F
2000-01-17	_00G1D6YL2	32	0	0	0	0	0	0	0		0	F
2000-01-17	_00G1D6YL2	33	835	903	68	243	0	1700	2400		7	T
2000-01-17	_00G1D6YL2	34	922	1002	80	282	0	1700	2400		7	T
2000-01-17	_00G1D6YL2	35	0	0	0	0	0	0	0		0	F
2000-01-17	_00G1D6YL2	36	1542	1879	337	239	0	0	2400		24	T
2000-01-17	_00G1D6YL2	37	0	0	0	0	0	0	0		0	F
2000-01-18	_00H1DKJ91	1	3286	3662	376	249	0	0	2400		24	T
2000-01-18	_00H1DKJ91	2	10490	10773	283	108	0	830	2400		15.5	T
2000-01-18	_00H1DKJ91	3	0	0	0	0	0	0	0		0	F
2000-01-18	_00H1DKJ91	4	0	358	358	241	0	830	2400		15.5	T
2000-01-18	_00H1DKJ91	5	0	0	0	0	0	0	0		0	F
2000-01-18	_00H1DKJ91	6	3916	4178	262	0	0	0	1700		17	T
2000-01-18	_00H1DKJ91	7	4292	4518	226	163	0	0	2400		24	T
2000-01-18	_00H1DKJ91	8	3323	3467	144	0	0	830	1700		8.5	T
2000-01-18	_00H1DKJ91	10	0	0	0	0	0	0	0		0	F
2000-01-18	_00H1DKJ91	11	445	526	81	100	0	1030	2400		13.5	T
2000-01-18	_00H1DKJ91	12	174	286	112	138	0	1030	2400		13.5	T
2000-01-18	_00H1DKJ91	13	294	441	147	181	0	1030	2400		13.5	T
2000-01-18	_00H1DKJ91	14	290	434	144	178	0	1030	2400		13.5	T
2000-01-18	_00H1DKJ91	15	4333	4569	236	0	0	0	1700		17	T
2000-01-18	_00H1DKJ91	16	0	0	0	0	0	0	0		0	F
2000-01-18	_00H1DKJ91	18	0	287	287	141	0	1400	2400		10	T
2000-01-18	_00H1DKJ91	19	737	1000	263	0	0	0	1700		17	T
2000-01-18	_00H1DKJ91	20	2212	2323	111	142	0	0	2400		24	T
2000-01-18	_00H1DKJ91	21	0	0	0	0	0	0	0		0	F
2000-01-18	_00H1DKJ91	23	0	0	0	0	0	0	0		0	F
2000-01-18	_00H1DKJ91	25	0	0	0	0	0	0	0		0	F
2000-01-18	_00H1DKJ91	31	1964	2194	230	232	0	730	2400		16.5	T
2000-01-18	_00H1DKJ91	32	0	0	0	0	0	0	0		0	F
2000-01-18	_00H1DKJ91	33	903	1099	196	235	0	830	2400		15.5	T
2000-01-18	_00H1DKJ91	34	1002	1152	150	0	0	730	1700		9.5	T
2000-01-18	_00H1DKJ91	35	0	0	0	0	0	0	0		0	F
2000-01-18	_00H1DKJ91	36	1879	2114	235	0	0	830	1700		8.5	T
2000-01-18	_00H1DKJ91	37	0	0	0	0	0	0	2400		24	T
2000-01-19	_00I1D7R49	1	3662	4031	369	240	0	0	2400		24	T
2000-01-19	_00I1D7R49	2	10773	11268	495	323	0	0	2400		24	T
2000-01-19	_00I1D7R49	3	0	0	0	0	0	0	0		0	F
2000-01-19	_00I1D7R49	4	358	700	342	230	0	0	2400		24	T
2000-01-19	_00I1D7R49	5	0	0	0	0	0	0	0		0	F
2000-01-19	_00I1D7R49	6	4178	4250	72	220	0	1700	2400		7	T
2000-01-19	_00I1D7R49	7	4518	4749	231	163	0	0	2400		24	T
2000-01-19	_00I1D7R49	8	3467	3546	79	249	0	1700	2400		7	T
2000-01-19	_00I1D7R49	10	0	0	0	0	0	0	0		0	F
2000-01-19	_00I1D7R49	11	526	668	142	97	0	0	2400		24	T
2000-01-19	_00I1D7R49	12	286	488	202	133	0	0	2400		24	T
2000-01-19	_00I1D7R49	13	441	693	252	174	0	0	2400		24	T
2000-01-19	_00I1D7R49	14	434	688	254	167	0	0	2400		24	T
2000-01-19	_00I1D7R49	15	4569	4632	63	196	0	1700	2400		7	T
2000-01-19	_00I1D7R49	16	0	0	0	0	0	0	0		0	F
2000-01-19	_00I1D7R49	18	287	493	206	140	0	0	2400		24	T
2000-01-19	_00I1D7R49	19	1000	1069	69	216	0	1700	2400		7	T
2000-01-19	_00I1D7R49	20	2323	2528	205	138	0	0	2400		24	T
2000-01-19	_00I1D7R49	21	0	0	0	0	0	2230	2400		1.5	T
2000-01-19	_00I1D7R49	23	0	0	0	0	0	2200	2400		2	T
2000-01-19	_00I1D7R49	25	0	0	0	0	0	0	0		0	F
2000-01-19	_00I1D7R49	31	2194	2528	334	227	0	0	2400		24	T
2000-01-19	_00I1D7R49	32	0	58	58	216	0	1930	2400		4.5	T
2000-01-19	_00I1D7R49	33	1099	1424	325	227	0	0	2400		24	T
2000-01-19	_00I1D7R49	34	1152	1520	368	268	0	0	2400		24	T
2000-01-19	_00I1D7R49	35	0	0	0	0	0	0	0		0	F
2000-01-19	_00I1D7R49	36	2114	2439	325	235	0	0	2400		24	T
2000-01-19	_00I1D7R49	37	0	348	348	242	0	0	2400		24	T
2000-01-20	_00J1CP4ZR	1	4031	4394	363	240	0	0	2400		24	T
2000-01-20	_00J1CP4ZR	2	11268	11754	486	320	0	0	2400		24	T
2000-01-20	_00J1CP4ZR	3	0	0	0	0	0	0	0		0	F
2000-01-20	_00J1CP4ZR	4	700	867	167	0	0	1430	2400		9.5	T
2000-01-20	_00J1CP4ZR	5	0	0	0	0	0	0	0		0	F
2000-01-20	_00J1CP4ZR	6	4250	4522	272	220	0	430	2400		19.5	T
2000-01-20	_00J1CP4ZR	7	4749	4946	197	166	0	430	2400		19.5	T
2000-01-20	_00J1CP4ZR	8	3546	3850	304	247	0	400	2400		20	T
2000-01-20	_00J1CP4ZR	10	0	0	0	0	0	0	0		0	F
2000-01-20	_00J1CP4ZR	11	668	808	140	96	0	0	2400		24	T
2000-01-20	_00J1CP4ZR	12	488	686	198	133	0	0	2400		24	T
2000-01-20	_00J1CP4ZR	13	693	939	246	172	0	0	2400		24	T
2000-01-20	_00J1CP4ZR	14	688	932	244	164	0	0	2400		24	T
2000-01-20	_00J1CP4ZR	15	4632	4867	235	191	0	400	2400		20	T
2000-01-20	_00J1CP4ZR	16	0	0	0	0	0	0	0		0	F
2000-01-20	_00J1CP4ZR	18	493	696	203	140	0	0	2400		24	T
2000-01-20	_00J1CP4ZR	19	1069	1336	267	215	0	330	2400		20.5	T
2000-01-20	_00J1CP4ZR	20	2528	2729	201	138	0	0	2400		24	T
2000-01-20	_00J1CP4ZR	21	422	630	208	144	0	0	2400		24	T
2000-01-20	_00J1CP4ZR	23	1506	1824	318	221	0	0	2400		24	T
2000-01-20	_00J1CP4ZR	25	0	0	0	0	0	0	0		0	F
2000-01-20	_00J1CP4ZR	31	2528	2796	268	0	0	630	2400		17.5	T
2000-01-20	_00J1CP4ZR	32	0	272	272	189	0	0	2400		24	T
2000-01-20	_00J1CP4ZR	33	1424	1703	279	0	0	530	2400		18.5	T
2000-01-20	_00J1CP4ZR	34	1520	1809	289	0	0	630	2400		17.5	T
2000-01-20	_00J1CP4ZR	35	0	0	0	0	0	0	0		0	F
2000-01-20	_00J1CP4ZR	36	2439	2494	55	0	0	2130	2400		2.5	T
2000-01-20	_00J1CP4ZR	37	0	289	289	0	0	530	2400		18.5	T
2000-01-21	_00K1D2TFF	1	4394	4537	143	0	0	0	2400		24	T
2000-01-21	_00K1D2TFF	2	11754	12237	483	337	0	0	2400		24	T
2000-01-21	_00K1D2TFF	3	0	0	0	0	0	0	0		0	F
2000-01-21	_00K1D2TFF	4	0	0	0	0	0	0	0		0	F
2000-01-21	_00K1D2TFF	5	0	0	0	0	0	0	0		0	F
2000-01-21	_00K1D2TFF	6	4522	4556	34	0	0	0	0		0	F
2000-01-21	_00K1D2TFF	7	4946	4971	25	0	0	0	2400		24	T
2000-01-21	_00K1D2TFF	8	3850	3885	35	0	0	0	2400		24	T
2000-01-21	_00K1D2TFF	10	0	0	0	0	0	0	0		0	F
2000-01-21	_00K1D2TFF	11	808	944	136	0	0	0	2400		24	T
2000-01-21	_00K1D2TFF	12	686	877	191	0	0	0	2400		24	T
2000-01-21	_00K1D2TFF	13	939	1177	238	0	0	0	2400		24	T
2000-01-21	_00K1D2TFF	14	932	1171	239	0	0	0	2400		24	T
2000-01-21	_00K1D2TFF	15	4867	4895	28	0	0	0	2400		24	T
2000-01-21	_00K1D2TFF	16	0	0	0	0	0	0	0		0	F
2000-01-21	_00K1D2TFF	18	696	896	200	0	0	0	2200		22	T
2000-01-21	_00K1D2TFF	19	1336	1366	30	0	0	0	30		0.5	T
2000-01-21	_00K1D2TFF	20	2729	2928	199	141	0	0	2400		24	T
2000-01-21	_00K1D2TFF	21	630	849	219	0	0	0	2100		21	T
2000-01-21	_00K1D2TFF	23	1824	2133	309	0	0	0	2130		21.5	T
2000-01-21	_00K1D2TFF	25	0	0	0	0	0	0	0		0	F
2000-01-21	_00K1D2TFF	31	0	0	0	0	0	0	0		0	F
2000-01-21	_00K1D2TFF	32	0	244	244	0	0	0	2130		21.5	T
2000-01-21	_00K1D2TFF	33	0	0	0	0	0	0	0		0	F
2000-01-21	_00K1D2TFF	34	0	0	0	0	0	0	0		0	F
2000-01-21	_00K1D2TFF	35	0	0	0	0	0	0	0		0	F
2000-01-21	_00K1D2TFF	36	0	0	0	0	0	0	0		0	F
2000-01-21	_00K1D2TFF	37	0	0	0	0	0	0	0		0	F
2000-01-22	_00L1CSDM4	1	0	0	0	0	0	0	0		0	F
2000-01-22	_00L1CSDM4	2	12237	12746	509	330	0	0	2400		24	T
2000-01-22	_00L1CSDM4	3	0	0	0	0	0	0	0		0	F
2000-01-22	_00L1CSDM4	4	845	942	97	202	0	1600	2400		8	T
2000-01-22	_00L1CSDM4	5	0	0	0	0	0	0	0		0	F
2000-01-22	_00L1CSDM4	6	4556	4656	100	202	0	1430	2400		9.5	T
2000-01-22	_00L1CSDM4	7	4971	5053	82	172	0	1430	2400		9.5	T
2000-01-22	_00L1CSDM4	8	3885	3999	114	250	0	1430	2400		9.5	T
2000-01-22	_00L1CSDM4	10	0	0	0	0	0	0	0		0	F
2000-01-22	_00L1CSDM4	11	0	0	0	0	0	0	0		0	F
2000-01-22	_00L1CSDM4	12	0	0	0	0	0	0	0		0	F
2000-01-22	_00L1CSDM4	13	0	0	0	0	0	0	0		0	F
2000-01-22	_00L1CSDM4	14	0	0	0	0	0	0	0		0	F
2000-01-22	_00L1CSDM4	15	4895	4986	91	202	0	1500	2400		9	T
2000-01-22	_00L1CSDM4	16	0	0	0	0	0	0	0		0	F
2000-01-22	_00L1CSDM4	18	0	0	0	0	0	0	0		0	F
2000-01-22	_00L1CSDM4	19	0	0	0	0	0	0	0		0	F
2000-01-22	_00L1CSDM4	20	2928	3136	208	141	0	0	2400		24	T
2000-01-22	_00L1CSDM4	21	0	0	0	0	0	0	0		0	F
2000-01-22	_00L1CSDM4	23	0	0	0	0	0	0	0		0	F
2000-01-22	_00L1CSDM4	25	0	0	0	0	0	0	0		0	F
2000-01-22	_00L1CSDM4	31	2796	2941	145	232	0	1600	2400		8	T
2000-01-22	_00L1CSDM4	32	0	0	0	0	0	0	0		0	F
2000-01-22	_00L1CSDM4	33	1703	1786	83	233	0	1600	2400		8	T
2000-01-22	_00L1CSDM4	34	1809	1917	108	272	0	1530	2400		8.5	T
2000-01-22	_00L1CSDM4	35	0	0	0	0	0	0	0		0	F
2000-01-22	_00L1CSDM4	36	0	0	0	0	0	0	0		0	F
2000-01-22	_00L1CSDM4	37	0	120	120	251	0	1600	2400		8	T
2000-01-23	_00M1DLADS	1	0	0	0	0	0	0	0		0	F
2000-01-23	_00M1DLADS	2	12746	13246	500	330	0	0	2400		24	T
2000-01-23	_00M1DLADS	3	0	0	0	0	0	0	0		0	F
2000-01-23	_00M1DLADS	4	942	1136	194	0	0	0	1600		16	T
2000-01-23	_00M1DLADS	5	0	0	0	0	0	0	0		0	F
2000-01-23	_00M1DLADS	6	4656	4850	194	0	0	0	1600		16	T
2000-01-23	_00M1DLADS	7	5053	5218	165	0	0	0	1600		16	T
2000-01-23	_00M1DLADS	8	3999	4239	240	0	0	0	1600		16	T
2000-01-23	_00M1DLADS	10	0	0	0	0	0	0	0		0	F
2000-01-23	_00M1DLADS	11	0	0	0	0	0	0	0		0	F
2000-01-23	_00M1DLADS	12	0	0	0	0	0	0	0		0	F
2000-01-23	_00M1DLADS	13	0	0	0	0	0	0	0		0	F
2000-01-23	_00M1DLADS	14	0	0	0	0	0	0	0		0	F
2000-01-23	_00M1DLADS	15	4986	5274	288	202	0	0	2400		24	T
2000-01-23	_00M1DLADS	16	0	0	0	0	0	0	0		0	F
2000-01-23	_00M1DLADS	18	0	0	0	0	0	0	0		0	F
2000-01-23	_00M1DLADS	19	0	0	0	0	0	0	0		0	F
2000-01-23	_00M1DLADS	20	3136	3341	205	141	0	0	2400		24	T
2000-01-23	_00M1DLADS	21	0	0	0	0	0	0	0		0	F
2000-01-23	_00M1DLADS	23	0	0	0	0	0	0	0		0	F
2000-01-23	_00M1DLADS	25	0	0	0	0	0	0	0		0	F
2000-01-23	_00M1DLADS	31	2941	3164	223	0	0	0	1600		16	T
2000-01-23	_00M1DLADS	32	0	0	0	0	0	0	0		0	F
2000-01-23	_00M1DLADS	33	1786	2010	224	0	0	0	1600		16	T
2000-01-23	_00M1DLADS	34	1917	2298	381	270	0	0	2400		24	T
2000-01-23	_00M1DLADS	35	0	0	0	0	0	0	0		0	F
2000-01-23	_00M1DLADS	36	0	0	0	0	0	0	0		0	F
2000-01-23	_00M1DLADS	37	0	241	241	0	0	0	1600		16	T
2000-01-24	_00N1D85LS	1	0	0	0	0	0	0	0		0	F
2000-01-24	_00N1D85LS	2	13246	13744	498	329	0	0	2400		24	T
2000-01-24	_00N1D85LS	3	0	0	0	0	0	0	0		0	F
2000-01-24	_00N1D85LS	4	0	0	0	0	0	0	0		0	F
2000-01-24	_00N1D85LS	5	0	0	0	0	0	0	0		0	F
2000-01-24	_00N1D85LS	6	4850	5105	255	202	0	730	2400		16.5	T
2000-01-24	_00N1D85LS	7	5218	5403	185	170	0	600	2400		18	T
2000-01-24	_00N1D85LS	8	4239	4513	274	250	0	600	2300		17	T
2000-01-24	_00N1D85LS	10	0	0	0	0	0	0	0		0	F
2000-01-24	_00N1D85LS	11	0	0	0	0	0	0	0		0	F
2000-01-24	_00N1D85LS	12	0	0	0	0	0	0	0		0	F
2000-01-24	_00N1D85LS	13	0	0	0	0	0	0	0		0	F
2000-01-24	_00N1D85LS	14	0	0	0	0	0	0	0		0	F
2000-01-24	_00N1D85LS	15	5274	5568	294	202	0	0	2400		24	T
2000-01-24	_00N1D85LS	16	0	0	0	0	0	0	0		0	F
2000-01-24	_00N1D85LS	18	0	0	0	0	0	0	0		0	F
2000-01-24	_00N1D85LS	19	0	0	0	0	0	0	0		0	F
2000-01-24	_00N1D85LS	20	3341	3546	205	141	0	0	2400		24	T
2000-01-24	_00N1D85LS	21	0	0	0	0	0	0	0		0	F
2000-01-24	_00N1D85LS	23	0	0	0	0	0	0	0		0	F
2000-01-24	_00N1D85LS	25	0	0	0	0	0	0	0		0	F
2000-01-24	_00N1D85LS	31	3164	3426	262	232	0	730	2300		15.5	T
2000-01-24	_00N1D85LS	32	0	0	0	0	0	0	0		0	F
2000-01-24	_00N1D85LS	33	0	0	0	0	0	0	0		0	F
2000-01-24	_00N1D85LS	34	2298	2675	377	272	0	0	2400		24	T
2000-01-24	_00N1D85LS	35	0	0	0	0	0	0	0		0	F
2000-01-24	_00N1D85LS	36	0	0	0	0	0	0	0		0	F
2000-01-24	_00N1D85LS	37	0	0	0	0	0	0	0		0	F
2000-01-25	_00O1CZ9OS	1	0	0	0	0	0	0	0		0	F
2000-01-25	_00O1CZ9OS	2	13744	14254	510	340	0	0	2400		24	T
2000-01-25	_00O1CZ9OS	3	0	0	0	0	0	0	0		0	F
2000-01-25	_00O1CZ9OS	4	0	0	0	0	0	0	0		0	F
2000-01-25	_00O1CZ9OS	5	0	0	0	0	0	0	0		0	F
2000-01-25	_00O1CZ9OS	6	5105	5373	268	202	0	0	2400		24	T
2000-01-25	_00O1CZ9OS	7	5403	5600	197	170	0	0	2400		24	T
2000-01-25	_00O1CZ9OS	8	4513	4513	0	0	0	0	0		0	F
2000-01-25	_00O1CZ9OS	10	0	0	0	0	0	0	0		0	F
2000-01-25	_00O1CZ9OS	11	0	0	0	0	0	0	0		0	F
2000-01-25	_00O1CZ9OS	12	0	0	0	0	0	0	0		0	F
2000-01-25	_00O1CZ9OS	13	0	0	0	0	0	0	0		0	F
2000-01-25	_00O1CZ9OS	14	0	0	0	0	0	0	0		0	F
2000-01-25	_00O1CZ9OS	15	5568	5800	232	200	0	0	2400		24	T
2000-01-25	_00O1CZ9OS	16	0	0	0	0	0	0	0		0	F
2000-01-25	_00O1CZ9OS	18	0	0	0	0	0	0	0		0	F
2000-01-25	_00O1CZ9OS	19	0	0	0	0	0	0	0		0	F
2000-01-25	_00O1CZ9OS	20	3546	3756	210	141	0	0	2400		24	T
2000-01-25	_00O1CZ9OS	21	0	0	0	0	0	0	0		0	F
2000-01-25	_00O1CZ9OS	23	0	0	0	0	0	0	0		0	F
2000-01-25	_00O1CZ9OS	25	0	0	0	0	0	0	0		0	F
2000-01-25	_00O1CZ9OS	31	3426	3426	0	0	0	0	2400		0	F
2000-01-25	_00O1CZ9OS	32	0	0	0	0	0	0	0		0	F
2000-01-25	_00O1CZ9OS	33	0	0	0	0	0	0	0		0	F
2000-01-25	_00O1CZ9OS	34	2675	3020	345	268	0	0	2400		24	T
2000-01-25	_00O1CZ9OS	35	0	0	0	0	0	0	0		0	F
2000-01-25	_00O1CZ9OS	36	0	0	0	0	0	0	0		0	F
2000-01-25	_00O1CZ9OS	37	0	0	0	0	0	0	0		0	F
2000-01-26	_00P1DO6Y0	1	0	0	0	0	0	0	0		0	F
2000-01-26	_00P1DO6Y0	2	14254	14766	512	335	0	0	2400		24	T
2000-01-26	_00P1DO6Y0	3	0	0	0	0	0	0	0		0	F
2000-01-26	_00P1DO6Y0	4	0	0	0	0	0	0	0		0	F
2000-01-26	_00P1DO6Y0	5	0	0	0	0	0	0	0		0	F
2000-01-26	_00P1DO6Y0	6	5373	5483	110	0	0	0	2400		24	T
2000-01-26	_00P1DO6Y0	7	5600	5680	80	0	0	0	2400		24	T
2000-01-26	_00P1DO6Y0	8	0	0	0	0	0	0	0		0	F
2000-01-26	_00P1DO6Y0	10	0	0	0	0	0	0	0		0	F
2000-01-26	_00P1DO6Y0	11	0	0	0	0	0	0	0		0	F
2000-01-26	_00P1DO6Y0	12	0	0	0	0	0	0	0		0	F
2000-01-26	_00P1DO6Y0	13	0	0	0	0	0	0	0		0	F
2000-01-26	_00P1DO6Y0	14	0	0	0	0	0	0	0		0	F
2000-01-26	_00P1DO6Y0	15	5800	6099	299	200	0	0	2400		24	T
2000-01-26	_00P1DO6Y0	16	0	0	0	0	0	0	0		0	F
2000-01-26	_00P1DO6Y0	18	0	0	0	0	0	0	0		0	F
2000-01-26	_00P1DO6Y0	19	0	0	0	0	0	0	0		0	F
2000-01-26	_00P1DO6Y0	20	3756	3957	201	142	0	0	2400		24	T
2000-01-26	_00P1DO6Y0	21	0	0	0	0	0	0	0		0	F
2000-01-26	_00P1DO6Y0	23	0	0	0	0	0	0	0		0	F
2000-01-26	_00P1DO6Y0	25	0	0	0	0	0	0	0		0	F
2000-01-26	_00P1DO6Y0	31	0	0	0	0	0	0	0		0	F
2000-01-26	_00P1DO6Y0	32	0	0	0	0	0	0	0		0	F
2000-01-26	_00P1DO6Y0	33	0	0	0	0	0	0	0		0	F
2000-01-26	_00P1DO6Y0	34	3020	3370	350	270	0	130	2400		22.5	T
2000-01-26	_00P1DO6Y0	35	0	0	0	0	0	0	0		0	F
2000-01-26	_00P1DO6Y0	36	0	0	0	0	0	0	0		0	F
2000-01-26	_00P1DO6Y0	37	0	0	0	0	0	0	0		0	F
2000-01-27	_00Q1E379L	1	0	0	0	0	0	0	0		0	F
2000-01-27	_00Q1E379L	2	14766	15235	469	337	0	0	2400		24	T
2000-01-27	_00Q1E379L	3	0	0	0	0	0	0	0		0	F
2000-01-27	_00Q1E379L	4	0	0	0	0	0	0	0		0	F
2000-01-27	_00Q1E379L	5	0	0	0	0	0	0	0		0	F
2000-01-27	_00Q1E379L	6	5483	5483	0	0	0	0	0		0	F
2000-01-27	_00Q1E379L	7	5680	5680	0	0	0	0	0		0	F
2000-01-27	_00Q1E379L	8	0	0	0	0	0	0	0		0	F
2000-01-27	_00Q1E379L	10	0	0	0	0	0	0	0		0	F
2000-01-27	_00Q1E379L	11	0	0	0	0	0	0	0		0	F
2000-01-27	_00Q1E379L	12	0	0	0	0	0	0	0		0	F
2000-01-27	_00Q1E379L	13	0	0	0	0	0	0	0		0	F
2000-01-27	_00Q1E379L	14	0	0	0	0	0	0	0		0	F
2000-01-27	_00Q1E379L	15	6099	6099	0	0	0	0	0		0	F
2000-01-27	_00Q1E379L	16	0	0	0	0	0	0	0		0	F
2000-01-27	_00Q1E379L	18	0	0	0	0	0	0	0		0	F
2000-01-27	_00Q1E379L	19	0	0	0	0	0	0	0		0	F
2000-01-27	_00Q1E379L	20	3957	3957	0	0	0	0	0		0	F
2000-01-27	_00Q1E379L	21	0	0	0	0	0	0	0		0	F
2000-01-27	_00Q1E379L	23	0	0	0	0	0	0	0		0	F
2000-01-27	_00Q1E379L	25	0	0	0	0	0	0	0		0	F
2000-01-27	_00Q1E379L	31	0	0	0	0	0	0	0		0	F
2000-01-27	_00Q1E379L	32	0	0	0	0	0	0	0		0	F
2000-01-27	_00Q1E379L	33	0	0	0	0	0	0	0		0	F
2000-01-27	_00Q1E379L	34	3370	3370	0	0	0	0	0		0	F
2000-01-27	_00Q1E379L	35	0	0	0	0	0	0	0		0	F
2000-01-27	_00Q1E379L	36	0	0	0	0	0	0	0		0	F
2000-01-27	_00Q1E379L	37	0	0	0	0	0	0	0		0	F
2000-01-28	_00R1D1EID	1	0	0	0	0	0	0	0		0	F
2000-01-28	_00R1D1EID	2	15235	15739	504	332	0	0	2400		24	T
2000-01-28	_00R1D1EID	3	0	0	0	0	0	0	0		0	F
2000-01-28	_00R1D1EID	4	0	0	0	0	0	0	0		0	F
2000-01-28	_00R1D1EID	5	0	0	0	0	0	0	0		0	F
2000-01-28	_00R1D1EID	6	5483	5774	291	219	0	100	2400		23	T
2000-01-28	_00R1D1EID	7	5680	5900	220	169	0	0	2400		24	T
2000-01-28	_00R1D1EID	8	4513	4834	321	250	0	100	2400		23	T
2000-01-28	_00R1D1EID	10	0	0	0	0	0	0	0		0	F
2000-01-28	_00R1D1EID	11	0	0	0	0	0	0	0		0	F
2000-01-28	_00R1D1EID	12	0	0	0	0	0	0	0		0	F
2000-01-28	_00R1D1EID	13	0	0	0	0	0	0	0		0	F
2000-01-28	_00R1D1EID	14	0	0	0	0	0	0	0		0	F
2000-01-28	_00R1D1EID	15	6099	6384	285	200	0	100	2400		23	T
2000-01-28	_00R1D1EID	16	0	0	0	0	0	0	0		0	F
2000-01-28	_00R1D1EID	18	0	0	0	0	0	0	0		0	F
2000-01-28	_00R1D1EID	19	1366	1613	247	218	0	400	2400		20	T
2000-01-28	_00R1D1EID	20	3957	4367	410	139	0	0	2400		24	T
2000-01-28	_00R1D1EID	21	0	0	0	0	0	0	0		0	F
2000-01-28	_00R1D1EID	23	0	0	0	0	0	0	0		0	F
2000-01-28	_00R1D1EID	25	0	0	0	0	0	0	0		0	F
2000-01-28	_00R1D1EID	31	3426	3727	301	229	0	300	2400		21	T
2000-01-28	_00R1D1EID	32	0	0	0	0	0	0	0		0	F
2000-01-28	_00R1D1EID	33	2010	2288	278	230	0	300	2400		21	T
2000-01-28	_00R1D1EID	34	3370	3705	335	269	0	300	2400		21	T
2000-01-28	_00R1D1EID	35	0	0	0	0	0	0	0		0	F
2000-01-28	_00R1D1EID	36	0	0	0	0	0	0	0		0	F
2000-01-28	_00R1D1EID	37	0	0	0	0	0	0	0		0	F
2000-01-29	_00S1EGQ8H	1	0	0	0	0	0	0	0		0	F
2000-01-29	_00S1EGQ8H	2	15739	16253	514	337	0	0	2400		24	T
2000-01-29	_00S1EGQ8H	3	0	0	0	0	0	0	0		0	F
2000-01-29	_00S1EGQ8H	4	0	0	0	0	0	0	0		0	F
2000-01-29	_00S1EGQ8H	5	0	0	0	0	0	0	0		0	F
2000-01-29	_00S1EGQ8H	6	5774	5813	39	0	0	0	300		3	T
2000-01-29	_00S1EGQ8H	7	5900	5930	30	0	0	0	300		3	T
2000-01-29	_00S1EGQ8H	8	4834	4879	45	0	0	0	300		3	T
2000-01-29	_00S1EGQ8H	10	0	0	0	0	0	0	0		0	F
2000-01-29	_00S1EGQ8H	11	0	0	0	0	0	0	0		0	F
2000-01-29	_00S1EGQ8H	12	0	0	0	0	0	0	0		0	F
2000-01-29	_00S1EGQ8H	13	0	0	0	0	0	0	0		0	F
2000-01-29	_00S1EGQ8H	14	0	0	0	0	0	0	0		0	F
2000-01-29	_00S1EGQ8H	15	6384	6420	36	0	0	0	300		3	T
2000-01-29	_00S1EGQ8H	16	0	0	0	0	0	0	0		0	F
2000-01-29	_00S1EGQ8H	18	0	0	0	0	0	0	0		0	F
2000-01-29	_00S1EGQ8H	19	1613	1652	39	0	0	0	300		3	T
2000-01-29	_00S1EGQ8H	20	4367	4574	207	142	0	0	2400		24	T
2000-01-29	_00S1EGQ8H	21	0	0	0	0	0	0	0		0	F
2000-01-29	_00S1EGQ8H	23	0	0	0	0	0	0	0		0	F
2000-01-29	_00S1EGQ8H	25	0	0	0	0	0	0	0		0	F
2000-01-29	_00S1EGQ8H	31	3727	3768	41	0	0	0	300		3	T
2000-01-29	_00S1EGQ8H	32	0	0	0	0	0	0	0		0	F
2000-01-29	_00S1EGQ8H	33	2288	2329	41	0	0	0	300		3	T
2000-01-29	_00S1EGQ8H	34	3705	3753	48	0	0	0	300		3	T
2000-01-29	_00S1EGQ8H	35	0	0	0	0	0	0	0		0	F
2000-01-29	_00S1EGQ8H	36	0	0	0	0	0	0	0		0	F
2000-01-29	_00S1EGQ8H	37	0	0	0	0	0	0	0		0	F
2000-01-30	_00T1E3K6E	1	0	0	0	0	0	0	0		0	F
2000-01-30	_00T1E3K6E	2	16253	16736	483	332	0	0	2400		24	T
2000-01-30	_00T1E3K6E	3	0	0	0	0	0	0	0		0	F
2000-01-30	_00T1E3K6E	4	0	0	0	0	0	0	0		0	F
2000-01-30	_00T1E3K6E	5	0	0	0	0	0	0	0		0	F
2000-01-30	_00T1E3K6E	6	5813	6138	325	220	0	0	2400		24	T
2000-01-30	_00T1E3K6E	7	5930	6180	250	170	0	0	2400		24	T
2000-01-30	_00T1E3K6E	8	4879	5235	356	250	0	0	2400		24	T
2000-01-30	_00T1E3K6E	10	0	0	0	0	0	0	0		0	F
2000-01-30	_00T1E3K6E	11	0	0	0	0	0	0	0		0	F
2000-01-30	_00T1E3K6E	12	0	0	0	0	0	0	0		0	F
2000-01-30	_00T1E3K6E	13	0	0	0	0	0	0	0		0	F
2000-01-30	_00T1E3K6E	14	0	0	0	0	0	0	0		0	F
2000-01-30	_00T1E3K6E	15	6420	6688	268	202	0	2300	2400		1	T
2000-01-30	_00T1E3K6E	16	0	0	0	0	0	0	0		0	F
2000-01-30	_00T1E3K6E	18	0	0	0	0	0	0	0		0	F
2000-01-30	_00T1E3K6E	19	1652	1926	274	216	0	230	2400		21.5	T
2000-01-30	_00T1E3K6E	20	4574	4772	198	142	0	0	2400		24	T
2000-01-30	_00T1E3K6E	21	0	0	0	0	0	0	0		0	F
2000-01-30	_00T1E3K6E	23	0	0	0	0	0	0	0		0	F
2000-01-30	_00T1E3K6E	25	0	0	0	0	0	0	0		0	F
2000-01-30	_00T1E3K6E	31	3768	4109	341	230	0	0	2400		24	T
2000-01-30	_00T1E3K6E	32	0	0	0	0	0	0	0		0	F
2000-01-30	_00T1E3K6E	33	2329	2620	291	230	0	0	2400		24	T
2000-01-30	_00T1E3K6E	34	3753	4131	378	269	0	0	2400		24	T
2000-01-30	_00T1E3K6E	35	0	0	0	0	0	0	0		0	F
2000-01-30	_00T1E3K6E	36	0	0	0	0	0	0	0		0	F
2000-01-30	_00T1E3K6E	37	0	0	0	0	0	0	0		0	F
2000-01-31	_00U1E3ND6	1	0	0	0	0	0	0	0		0	F
2000-01-31	_00U1E3ND6	2	16736	17230	494	332	0	0	2400		24	T
2000-01-31	_00U1E3ND6	3	0	0	0	0	0	0	0		0	F
2000-01-31	_00U1E3ND6	4	0	0	0	0	0	0	0		0	F
2000-01-31	_00U1E3ND6	5	0	0	0	0	0	0	0		0	F
2000-01-31	_00U1E3ND6	6	6138	6458	320	220	0	0	2400		24	T
2000-01-31	_00U1E3ND6	7	6180	6418	238	170	0	0	2400		24	T
2000-01-31	_00U1E3ND6	8	5235	5594	359	250	0	0	2400		24	T
2000-01-31	_00U1E3ND6	10	0	0	0	0	0	0	0		0	F
2000-01-31	_00U1E3ND6	11	0	0	0	0	0	0	0		0	F
2000-01-31	_00U1E3ND6	12	0	0	0	0	0	0	0		0	F
2000-01-31	_00U1E3ND6	13	0	0	0	0	0	0	0		0	F
2000-01-31	_00U1E3ND6	14	0	0	0	0	0	0	0		0	F
2000-01-31	_00U1E3ND6	15	6688	6979	291	202	0	0	2400		24	T
2000-01-31	_00U1E3ND6	16	0	0	0	0	0	0	0		0	F
2000-01-31	_00U1E3ND6	18	0	0	0	0	0	0	0		0	F
2000-01-31	_00U1E3ND6	19	1926	2221	295	216	0	0	2400		24	T
2000-01-31	_00U1E3ND6	20	4772	4971	199	139	0	1330	2400		10.5	T
2000-01-31	_00U1E3ND6	21	0	0	0	0	0	0	0		0	F
2000-01-31	_00U1E3ND6	23	0	0	0	0	0	0	0		0	F
2000-01-31	_00U1E3ND6	25	0	0	0	0	0	0	0		0	F
2000-01-31	_00U1E3ND6	31	4109	4444	335	230	0	0	2400		24	T
2000-01-31	_00U1E3ND6	32	0	0	0	0	0	0	0		0	F
2000-01-31	_00U1E3ND6	33	2620	2942	322	230	0	0	2400		24	T
2000-01-31	_00U1E3ND6	34	4131	4509	378	269	0	0	2400		24	T
2000-01-31	_00U1E3ND6	35	0	0	0	0	0	0	0		0	F
2000-01-31	_00U1E3ND6	36	0	0	0	0	0	0	0		0	F
2000-01-31	_00U1E3ND6	37	0	0	0	0	0	0	0		0	F
2000-02-01	_00V1D8VI2	1	0	0	0	0	0	0	0		0	F
2000-02-01	_00V1D8VI2	2	17230	17720	490	331	0	0	2400		24	T
2000-02-01	_00V1D8VI2	3	0	0	0	0	0	0	0		0	F
2000-02-01	_00V1D8VI2	4	0	0	0	0	0	0	0		0	F
2000-02-01	_00V1D8VI2	5	0	0	0	0	0	0	0		0	F
2000-02-01	_00V1D8VI2	6	6458	6774	316	218	0	0	2400		24	T
2000-02-01	_00V1D8VI2	7	6418	6645	227	166	0	130	2400		22.5	T
2000-02-01	_00V1D8VI2	8	5594	5931	337	247	0	130	2400		22.5	T
2000-02-01	_00V1D8VI2	10	0	0	0	0	0	0	0		0	F
2000-02-01	_00V1D8VI2	11	0	0	0	0	0	0	0		0	F
2000-02-01	_00V1D8VI2	12	0	0	0	0	0	0	0		0	F
2000-02-01	_00V1D8VI2	13	0	0	0	0	0	0	0		0	F
2000-02-01	_00V1D8VI2	14	0	0	0	0	0	0	0		0	F
2000-02-01	_00V1D8VI2	15	6979	6979	0	0	0	0	0		0	F
2000-02-01	_00V1D8VI2	16	0	0	0	0	0	0	0		0	F
2000-02-01	_00V1D8VI2	18	0	0	0	0	0	0	0		0	F
2000-02-01	_00V1D8VI2	19	2221	2391	170	199	0	900	2400		15	T
2000-02-01	_00V1D8VI2	20	4971	5107	136	0	0	0	1400		14	T
2000-02-01	_00V1D8VI2	21	0	0	0	0	0	0	0		0	F
2000-02-01	_00V1D8VI2	23	0	0	0	0	0	0	0		0	F
2000-02-01	_00V1D8VI2	25	0	0	0	0	0	0	0		0	F
2000-02-01	_00V1D8VI2	31	4444	4772	328	227	0	0	2400		24	T
2000-02-01	_00V1D8VI2	32	0	113	113	189	0	1400	2400		10	T
2000-02-01	_00V1D8VI2	33	2942	3026	84	230	0	1900	2400		5	T
2000-02-01	_00V1D8VI2	34	4509	4608	99	271	0	1900	2400		5	T
2000-02-01	_00V1D8VI2	35	0	0	0	0	0	0	0		0	F
2000-02-01	_00V1D8VI2	36	2494	2656	162	246	0	1100	2400	.	13	T
2000-02-01	_00V1D8VI2	37	0	0	0	0	0	0	0		0	F
1989-07-01		12	313534	313694	160	160	60	0	0		24	F
1989-07-01		800	753209	753276	67	0	0	0	0		0	F
1989-07-01		900	332387	332482	95	0	0	0	0		0	F
1989-07-02		12	313694	313835	141	160	60	0	0		24	F
1989-07-02		800	753276	753344	68	0	0	0	0		0	F
1989-07-02		900	332482	332579	97	0	0	0	0		0	F
1989-07-03		12	313835	313902	67	170	60	0	0		24	F
1989-07-03		800	753344	753410	66	0	0	0	0		0	F
1989-07-03		900	332579	332662	83	0	0	0	0		0	F
1989-07-04		12	313902	314044	142	170	60	0	0		24	F
1989-07-04		800	753410	753470	60	0	0	0	0		0	F
1989-07-04		900	332662	332743	81	0	0	0	0		0	F
1989-07-05		12	314044	314386	342	160	70	0	0		24	F
1989-07-05		800	753470	753533	63	0	0	0	0		0	F
1989-07-05		900	332743	332835	92	0	0	0	0		0	F
1989-07-06		12	314386	314638	252	150	60	0	0		24	F
1989-07-06		800	753533	753600	67	0	0	0	0		0	F
1989-07-06		900	332835	332946	111	0	0	0	0		0	F
1989-07-07		12	314638	314874	236	170	60	0	0		24	F
1989-07-07		800	753600	753661	61	0	0	0	0		0	F
1989-07-07		900	332946	333040	94	0	0	0	0		0	F
1989-07-08		12	314874	315122	248	170	60	0	0		24	F
1989-07-08		800	753661	753721	60	0	0	0	0		0	F
1989-07-08		900	333040	333135	95	0	0	0	0		0	F
1989-07-09		12	315122	315368	246	170	60	0	0		24	F
1989-07-09		800	753721	753782	61	0	0	0	0		0	F
1989-07-09		900	333135	333229	94	0	0	0	0		0	F
1989-07-10		12	315368	315620	252	170	60	0	0		24	F
1989-07-10		800	753782	753844	62	0	0	0	0		0	F
1989-07-10		900	333229	333328	99	0	0	0	0		0	F
1989-07-11		13	31361	31381	20	0	0	0	0		0	F
1989-07-11		800	753844	753900	56	0	0	0	0		0	F
1989-07-11		900	333328	333445	117	0	0	0	0		0	F
1989-07-12		13	31381	31413	32	0	0	0	0		0	F
1989-07-12		800	753900	753963	63	0	0	0	0		0	F
1989-07-12		900	333445	333559	114	0	0	0	0		0	F
1989-07-13		1	270419	270650	231	0	0	0	0		0	F
1989-07-13		800	753963	754025	62	0	0	0	0		0	F
1989-07-13		900	333559	333684	125	0	0	0	0		0	F
1989-07-14		1	270650	271065	415	0	0	0	0		0	F
1989-07-14		800	754025	754085	60	0	0	0	0		0	F
1989-07-14		900	333684	333797	113	0	0	0	0		0	F
1989-07-15		1	271065	271470	405	0	0	0	0		0	F
1989-07-15		15	400	400	0	0	0	0	0		0	F
1989-07-15		800	754085	754147	62	0	0	0	0		0	F
1989-07-15		900	333797	333912	115	0	0	0	0		0	F
1989-07-16		1	271470	271968	498	0	0	0	0		0	F
1989-07-16		15	400	193371	192971	220	100	0	0		24	F
1989-07-16		800	754147	754208	61	0	0	0	0		0	F
1989-07-16		900	333912	334024	112	0	0	0	0		0	F
1989-07-17		1	271968	271968	0	0	0	0	0		0	F
1989-07-17		3	469526	469526	0	0	0	0	0		0	F
1989-07-17		12	315620	315620	0	0	0	0	0		0	F
1989-07-17		15	193371	193986	615	220	100	0	0		24	F
1989-07-17		19	122926	122926	0	0	0	0	0		0	F
1989-07-17		800	754208	754318	110	0	0	0	0		0	F
1989-07-17		900	334024	334091	67	0	0	0	0		0	F
1989-07-18		3	469526	469892	366	260	90	0	0		0	F
1989-07-18		19	122926	123324	398	260	94	0	0		0	F
1989-07-18		800	754318	754386	68	0	0	0	0		0	F
1989-07-18		900	334091	334180	89	0	0	0	0		0	F
1989-07-19		3	469892	470280	388	260	90	0	0		24	F
1989-07-19		19	123324	123732	408	280	100	0	0		24	F
1989-07-19		800	754386	754471	85	0	0	0	0		0	F
1989-07-19		900	334180	334322	142	0	0	0	0		0	F
1989-07-20		3	470280	470679	399	260	90	0	0		24	F
1989-07-20		19	123732	124104	372	280	102	0	0		24	F
1989-07-20		800	754471	754552	81	0	0	0	0		0	F
1989-07-20		900	334322	334434	112	0	0	0	0		0	F
1989-07-21		3	470679	471059	380	270	80	0	0		24	F
1989-07-21		19	124104	124496	392	280	105	0	0		24	F
1989-07-21		800	754552	754625	73	0	0	0	0		0	F
1989-07-21		900	334434	334559	125	0	0	0	0		0	F
1989-07-22		3	471059	471417	358	260	90	0	0		24	F
1989-07-22		19	124496	124876	380	200	107	0	0		24	F
1989-07-22		800	754625	754695	70	0	0	0	0		0	F
1989-07-22		900	334559	334680	121	0	0	0	0		0	F
1989-07-23		2	418473	418871	398	250	100	0	0		24	F
1989-07-23		3	471417	471775	358	0	0	0	0		0	F
1989-07-23		5	272400	272400	0	0	0	0	0		0	F
1989-07-23		15	193986	193986	0	0	0	0	0		0	F
1989-07-23		19	124876	125268	392	0	0	0	0		0	F
1989-07-23		800	754695	754767	72	0	0	0	0		0	F
1989-07-23		900	334680	334798	118	0	0	0	0		0	F
1989-07-24		5	272400	272437	37	250	110	0	0		24	F
1989-07-24		15	193986	194303	317	230	98	0	0		24	F
1989-07-24		800	754767	754813	46	0	0	0	0		0	F
1989-07-24		900	334798	334804	6	0	0	0	0		0	F
1989-07-25		5	272437	272824	387	260	122	0	0		24	F
1989-07-25		15	194303	194642	339	210	100	0	0		24	F
1989-07-25		800	754813	754931	118	0	0	0	0		0	F
1989-07-25		900	334804	334910	106	0	0	0	0		0	F
1989-07-26		5	272824	273162	338	250	122	0	0		24	F
1989-07-26		15	194642	194930	288	210	98	0	0		24	F
1989-07-26		800	754931	755034	103	0	0	0	0		0	F
1989-07-26		900	334910	334996	86	0	0	0	0		0	F
1989-07-27		5	273162	273530	368	280	120	0	0		24	F
1989-07-27		15	194930	195258	328	220	99	0	0		24	F
1989-07-27		800	755034	755147	113	0	0	0	0		0	F
1989-07-27		900	334996	351033	16037	0	0	0	0		0	F
1989-07-28		5	273530	273901	371	290	122	0	0		24	F
1989-07-28		15	195258	195569	311	210	100	0	0		24	F
1989-07-28		800	755147	755289	142	0	0	0	0		0	F
1989-07-28		900	335703	335229	-474	0	0	0	0		0	F
1989-07-29		5	273901	274271	370	240	122	0	0		24	F
1989-07-29		15	195569	195879	310	210	100	0	0		24	F
1989-07-29		800	755289	755351	62	0	0	0	0		0	F
1989-07-29		900	335229	335323	94	0	0	0	0		0	F
1989-07-30		5	274271	274639	368	240	122	0	0		24	F
1989-07-30		15	195879	196183	304	210	100	0	0		24	F
1989-07-30		800	755351	755415	64	0	0	0	0		0	F
1989-07-30		900	335323	335419	96	0	0	0	0		0	F
1989-07-31		5	274639	275011	372	240	122	0	0		24	F
1989-07-31		15	196183	196497	314	210	100	0	0		24	F
1989-07-31		800	755415	755481	66	0	0	0	0		0	F
1989-07-31		900	335419	335516	97	0	0	0	0		0	F
1989-08-01		5	275011	275392	381	260	120	0	0		24	F
1989-08-01		15	196497	196828	331	220	100	0	0		24	F
1989-08-01		800	755481	755543	62	0	0	0	0		0	F
1989-08-01		900	335516	335611	95	0	0	0	0		0	F
1989-08-02		5	275392	275754	362	250	120	0	0		24	F
1989-08-02		15	196828	197134	306	230	98	0	0		24	F
1989-08-02		800	755543	755615	72	0	0	0	0		0	F
1989-08-02		900	335611	335711	100	0	0	0	0		0	F
1989-08-03		5	275754	276119	365	250	122	0	0		24	F
1989-08-03		13	31413	31453	40	0	0	0	0		0	F
1989-08-03		15	197134	197449	315	220	100	0	0		24	F
1989-08-03		800	755615	755681	66	0	0	0	0		0	F
1989-08-03		900	335711	335812	101	0	0	0	0		0	F
1989-08-04		5	276119	276498	379	250	120	0	0		24	F
1989-08-04		15	197449	197777	328	220	98	0	0		24	F
1989-08-04		800	755681	755763	82	0	0	0	0		0	F
1989-08-04		900	335812	335923	111	0	0	0	0		0	F
1989-08-05		5	276498	276498	0	0	0	0	0		0	F
1989-08-07		5	276498	277634	1136	260	110	0	0		72	F
1989-08-07		15	197777	198736	959	160	60	0	0		72	F
1989-08-07		20	665985	666263	278	160	60	0	0		24	F
1989-08-07		800	755763	756099	336	0	0	0	0		0	F
1989-08-07		900	335923	336208	285	0	0	0	0		0	F
1989-08-08		2	387048	387048	0	240	104	0	0		24	F
1989-08-08		12	315620	315847	227	180	60	0	0		24	F
1989-08-08		20	666263	666478	215	180	58	0	0		24	F
1989-08-08		800	756099	756186	87	0	0	0	0		0	F
1989-08-08		900	336208	336280	72	0	0	0	0		0	F
1989-08-09		2	387048	387437	389	240	104	0	0		24	F
1989-08-09		12	315847	316103	256	170	70	0	0		24	F
1989-08-09		20	666478	666723	245	160	55	0	0		24	F
1989-08-09		800	756186	756312	126	0	0	0	0		0	F
1989-08-09		900	336280	336395	115	0	0	0	0		0	F
1989-08-10		2	387437	388257	820	240	104	0	0		24	F
1989-08-11		2	388257	388618	361	230	110	0	0		24	F
1989-08-11		12	316103	316590	487	170	70	0	0		24	F
1989-08-11		20	666723	667184	461	160	58	0	0		24	F
1989-08-11		800	756312	756520	208	0	0	0	0		0	F
1989-08-11		900	336395	336590	195	0	0	0	0		0	F
1989-08-14		2	388618	389131	513	250	104	0	0		72	F
1989-08-14		12	316590	317316	726	160	60	0	0		72	F
1989-08-14		20	667184	667645	461	140	50	0	0		72	F
1989-08-15		1	271968	272381	413	290	98	0	0		24	F
1989-08-15		20	667645	667686	41	160	60	0	0		24	F
1989-08-15		800	756520	756972	452	0	0	0	0		0	F
1989-08-15		900	336590	336938	348	0	0	0	0		0	F
1989-08-16		1	272381	272835	454	300	95	0	0		24	F
1989-08-16		800	756972	757055	83	0	0	0	0		0	F
1989-08-16		900	336938	337041	103	0	0	0	0		0	F
1989-08-17		1	272835	273263	428	310	80	0	0		24	F
1989-08-17		800	757055	757136	81	0	0	0	0		0	F
1989-08-17		900	337041	337135	94	0	0	0	0		0	F
1989-08-18		1	273263	273702	439	300	80	0	0		24	F
1989-08-18		800	757136	757231	95	0	0	0	0		0	F
1989-08-18		900	337135	337230	95	0	0	0	0		0	F
1989-08-21		1	273702	275001	1299	170	106	0	0		72	F
1989-08-21		19	125268	125537	269	180	95	0	0		20	F
1989-08-21		800	757231	757575	344	0	0	0	0		0	F
1989-08-21		900	337230	337500	270	0	0	0	0		0	F
1989-08-23		3	471775	472427	652	270	85	0	0		48	F
1989-08-23		15	198736	199638	902	230	98	0	0		72	F
1989-08-23		19	125537	126366	829	290	90	0	0		48	F
1989-08-23		800	757575	757735	160	0	0	0	0		48	F
1989-08-23		900	337500	337703	203	290	90	0	0		48	F
1989-08-24		3	472427	472814	387	260	86	0	0		24	F
1989-08-24		15	199638	199951	313	280	98	0	0		24	F
1989-08-24		19	126366	126774	408	280	95	0	0		24	F
1989-08-24		800	757735	757790	55	0	0	0	0		24	F
1989-08-24		900	337703	337805	102	0	0	0	0		0	F
1989-08-25		3	472814	473194	380	260	80	0	0		24	F
1989-08-25		15	199951	200266	315	220	98	0	0		24	F
1989-08-25		19	126774	127184	410	280	92	0	0		24	F
1989-08-25		800	757790	757840	50	0	0	0	0		24	F
1989-08-25		900	337805	337915	110	0	0	0	0		24	F
1989-08-26		3	473194	473604	410	200	85	0	0		24	F
1989-08-26		15	200266	200592	326	200	90	0	0		24	F
1989-08-26		19	127184	127605	421	250	90	0	0		24	F
1989-08-26		800	757840	757910	70	0	0	0	0		24	F
1989-08-26		900	337915	338023	108	0	0	0	0		24	F
1989-08-27		7	280128	280791	663	270	70	0	0		48	F
1989-08-28		3	473604	474347	743	260	92	0	0		48	F
1989-08-28		12	317316	317739	423	180	60	0	0		48	F
1989-08-28		15	200592	201217	625	230	90	0	0		48	F
1989-08-28		19	127605	128423	818	260	90	0	0		48	F
1989-08-28		800	757910	758003	93	0	0	0	0		48	F
1989-08-28		900	338023	338219	196	0	0	0	0		48	F
1989-08-29		5	277634	278000	366	250	120	0	0		24	F
1989-08-29		7	280791	281156	365	270	70	0	0		24	F
1989-08-29		12	317739	317976	237	180	78	0	0		24	F
1989-08-29		15	201217	201517	300	220	98	0	0		24	F
1989-08-29		19	128423	128821	398	270	92	0	0		24	F
1989-08-29		800	758003	758059	56	0	0	0	0		0	F
1989-08-29		900	338219	338325	106	0	0	0	0		24	F
1989-08-30		5	278000	278375	375	260	120	0	0		24	F
1989-08-30		7	281156	281523	367	250	90	0	0		24	F
1989-08-30		12	317976	318216	240	170	68	0	0		24	F
1989-08-30		15	201517	201822	305	150	98	0	0		24	F
1989-08-30		19	128821	129217	396	270	98	0	0		24	F
1989-08-30		800	758059	758125	66	0	0	0	0		24	F
1989-08-30		900	338325	338434	109	0	0	0	0		24	F
1989-08-31		5	278375	278759	384	260	118	0	0		24	F
1989-08-31		7	281523	281725	202	250	70	0	0		24	F
1989-08-31		12	318216	318477	261	170	80	0	0		24	F
1989-08-31		15	201822	202150	328	220	98	0	0		24	F
1989-08-31		19	129217	129647	430	280	100	0	0		24	F
1989-08-31		800	758125	758189	64	0	0	0	0		0	F
1989-08-31		900	338434	338557	123	0	0	0	0		0	F
1989-09-01		5	278759	279118	359	250	120	0	0		24	F
1989-09-01		7	281725	282290	565	270	70	0	0		24	F
1989-09-01		12	318477	318717	240	180	70	0	0		24	F
1989-09-01		15	202150	202457	307	220	100	0	0		24	F
1989-09-01		19	129647	130043	396	270	102	0	0		24	F
1989-09-01		800	758189	758244	55	0	0	0	0		24	F
1989-09-01		900	338557	338664	107	0	0	0	0		24	F
1989-09-02		5	279118	279416	298	250	120	0	0		24	F
1989-09-02		7	282290	282546	256	250	72	0	0		24	F
1989-09-02		12	318717	318886	169	250	80	0	0		24	F
1989-09-02		15	202457	202676	219	240	90	0	0		24	F
1989-09-02		19	130043	130325	282	260	90	0	0		24	F
1989-09-05		5	279416	280484	1068	250	120	0	0		72	F
1989-09-05		7	282546	283296	750	250	72	0	0		72	F
1989-09-05		12	318886	319370	484	170	80	0	0		72	F
1989-09-05		15	202676	203295	619	240	90	0	0		72	F
1989-09-05		19	130325	131136	811	260	92	0	0		72	F
1989-09-05		800	758244	758491	247	0	0	0	0		96	F
1989-09-05		900	338664	339060	396	0	0	0	0		96	F
1989-09-06		5	280484	280846	362	270	120	0	0		24	F
1989-09-06		7	283296	283658	362	250	70	0	0		24	F
1989-09-06		12	319370	319608	238	250	80	0	0		24	F
1989-09-06		15	203295	203598	303	210	98	0	0		24	F
1989-09-06		19	131136	131534	398	280	94	0	0		24	F
1989-09-06		800	758491	758559	68	0	0	0	0		24	F
1989-09-06		900	339060	339189	129	0	0	0	0		24	F
1989-09-07		5	280846	281234	388	280	120	0	0		24	F
1989-09-07		7	283658	283726	68	0	0	0	0		6	F
1989-09-07		12	319608	319847	239	170	80	0	0		24	F
1989-09-07		15	203598	203902	304	250	98	0	0		24	F
1989-09-07		19	131534	131926	392	270	102	0	0		24	F
1989-09-07		800	758559	758627	68	0	0	0	0		0	F
1989-09-07		900	339189	339292	103	0	0	0	0		0	F
1989-09-08		5	281234	281582	348	270	120	0	0		24	F
1989-09-08		12	319847	320094	247	170	60	0	0		24	F
1989-09-08		15	203902	204216	314	170	98	0	0		24	F
1989-09-08		19	131926	132331	405	280	102	0	0		24	F
1989-09-08		800	758627	758694	67	0	0	0	0		24	F
1989-09-08		900	339292	339424	132	0	0	0	0		24	F
1989-09-10		5	281582	282307	725	270	120	0	0		48	F
1989-09-10		12	320094	320521	427	170	60	0	0		44	F
1989-09-10		15	204216	204762	546	210	90	0	0		44	F
1989-09-11		5	282307	282686	379	260	108	0	0		24	F
1989-09-12		2	389131	389501	370	250	98	0	0		24	F
1989-09-12		800	758694	758923	229	0	0	0	0		48	F
1989-09-13		2	389501	389602	101	250	98	0	0		8	F
1989-09-13		800	758923	758998	75	0	0	0	0		24	F
1989-09-13		900	339424	339791	367	0	0	0	0		96	F
1989-09-15		2	389602	389857	255	250	98	0	0		24	F
1989-09-15		800	758998	759112	114	0	0	0	0		24	F
1989-09-19		2	389857	391290	1433	250	98	0	0		96	F
1989-09-19		800	759112	759342	230	0	0	0	0		48	F
1989-09-19		900	339791	340450	659	0	0	0	0		0	F
1989-09-20		2	391290	391635	345	250	100	0	0		24	F
1989-09-20		800	759342	759401	59	0	0	0	0		24	F
1989-09-20		900	340450	340546	96	0	0	0	0		24	F
1989-09-21		2	391635	391989	354	210	100	0	0		24	F
1989-09-21		800	759401	759463	62	0	0	0	0		24	F
1989-09-21		900	340546	340643	97	0	0	0	0		24	F
1989-09-22		2	391989	392354	365	250	98	0	0		24	F
1989-09-22		800	759463	759521	58	0	0	0	0		24	F
1989-09-22		900	340643	340739	96	0	0	0	0		24	F
1989-09-25		2	392354	393452	1098	240	96	0	0		72	F
1989-09-25		800	759521	759680	159	0	0	0	0		72	F
1989-09-25		900	340739	341014	275	0	0	0	0		72	F
1989-09-26		1	275001	275421	420	300	96	0	0		24	F
1989-09-26		20	667686	667787	101	0	0	0	0		8	F
1989-09-26		800	759680	759734	54	0	0	0	0		24	F
1989-09-26		900	341014	341119	105	0	0	0	0		24	F
1989-09-27		1	275421	275831	410	280	90	0	0		24	F
1989-09-27		19	132331	133420	1089	0	0	0	0		68	F
1989-09-27		800	759734	759795	61	0	0	0	0		24	F
1989-09-27		900	341119	341228	109	0	0	0	0		0	F
1989-09-28		1	275831	276260	429	290	88	0	0		24	F
1989-09-28		19	133420	133854	434	280	98	0	0		24	F
1989-09-28		800	759795	759853	58	0	0	0	0		0	F
1989-09-28		900	341228	341332	104	0	0	0	0		0	F
1989-09-29		1	276260	276660	400	290	88	0	0		24	F
1989-09-29		19	133854	134218	364	280	100	0	0		24	F
1989-09-29		800	759853	759902	49	0	0	0	0		24	F
1989-09-29		900	341332	341416	84	0	0	0	0		24	F
1989-10-02		1	276660	277924	1264	280	86	0	0		72	F
1989-10-02		3	474347	474347	0	0	0	0	0		0	F
1989-10-02		19	134218	135409	1191	280	90	0	0		72	F
1989-10-02		20	667787	667787	0	0	0	0	0		0	F
1989-10-02		23	193353	193387	34	0	0	0	0		0	F
1989-10-02		800	759902	760055	153	0	0	0	0		72	F
1989-10-02		900	341416	341416	0	0	0	0	0		72	F
1989-10-03		3	474347	474721	374	250	82	0	0		24	F
1989-10-03		12	320521	320559	38	0	0	0	0		0	F
1989-10-03		20	667787	668544	757	150	80	0	0		48	F
1989-10-03		800	760055	760104	49	0	0	0	0		0	F
1989-10-03		900	341416	341774	358	0	0	0	0		0	F
1989-10-04		3	474721	475111	390	230	80	0	0		24	F
1989-10-04		20	668544	668750	206	250	80	0	0		24	F
1989-10-04		800	760104	760161	57	0	0	0	0		24	F
1989-10-04		900	341774	341876	102	0	0	0	0		24	F
1989-10-05		3	475111	475459	348	250	90	0	0		24	F
1989-10-05		20	668750	668961	211	150	80	0	0		24	F
1989-10-05		800	760161	760221	60	0	0	0	0		24	F
1989-10-05		900	341876	341976	100	0	0	0	0		24	F
1989-10-06		3	475459	475822	363	250	90	0	0		24	F
1989-10-06		20	668961	669176	215	140	80	0	0		24	F
1989-10-06		800	760221	760280	59	0	0	0	0		24	F
1989-10-06		900	341976	342065	89	0	0	0	0		24	F
1989-10-09		3	475822	476902	1080	260	90	0	0		72	F
1989-10-09		20	669176	669835	659	150	80	0	0		0	F
1989-10-09		800	760280	760444	164	0	0	0	0		72	F
1989-10-09		900	342065	342347	282	0	0	0	0		72	F
1989-10-11		5	282686	283385	699	270	120	0	0		48	F
1989-10-11		19	135409	136184	775	280	90	0	0		48	F
1989-10-11		800	760444	760566	122	0	0	0	0		48	F
1989-10-11		900	342347	342526	179	0	0	0	0		48	F
1989-10-12		5	283385	283767	382	260	120	0	0		24	F
1989-10-12		19	136184	136581	397	270	104	0	0		24	F
1989-10-12		800	760566	760629	63	0	0	0	0		0	F
1989-10-12		900	342526	342625	99	0	0	0	0		24	F
1989-10-13		5	283767	284184	417	270	120	0	0		24	F
1989-10-13		19	136581	137004	423	260	104	0	0		24	F
1989-10-13		800	760629	760690	61	0	0	0	0		24	F
1989-10-13		900	342625	342722	97	0	0	0	0		24	F
1989-10-16		5	284184	285261	1077	260	120	0	0		72	F
1989-10-16		19	137004	138128	1124	280	90	0	0		72	F
1989-10-16		800	760690	760859	169	0	0	0	0		72	F
1989-10-16		900	342722	342952	230	0	0	0	0		72	F
1989-10-17		2	393452	393452	0	270	100	0	0		24	F
1989-10-17		16	0	0	0	0	76	0	0		24	F
1989-10-17		800	760859	760919	60	0	0	0	0		24	F
1989-10-17		900	342952	343037	85	0	0	0	0		24	F
1989-10-18		2	393452	393727	275	280	100	0	0		24	F
1989-10-18		16	0	0	0	0	78	0	0		0	F
1989-10-18		800	760919	760971	52	0	0	0	0		24	F
1989-10-18		900	343037	343135	98	0	0	0	0		24	F
1989-10-19		2	393727	394106	379	240	100	0	0		24	F
1989-10-19		16	0	0	0	0	80	0	0		24	F
1989-10-19		800	760971	761032	61	0	0	0	0		24	F
1989-10-19		900	343135	343236	101	0	0	0	0		24	F
1989-10-23		2	394106	395495	1389	250	90	0	0		96	F
1989-10-23		16	0	0	0	0	80	0	0		96	F
1989-10-23		800	761032	761233	201	0	0	0	0		96	F
1989-10-23		900	343236	343561	325	0	0	0	0		96	F
1989-10-24		1	277924	278370	446	220	94	0	0		24	F
1989-10-24		2	395495	395495	0	0	0	0	0		0	F
1989-10-24		7	283726	283726	0	0	0	0	0		0	F
1989-10-24		15	204762	205084	322	220	93	0	0		24	F
1989-10-24		800	761233	761302	69	0	0	0	0		24	F
1989-10-24		900	343561	343679	118	0	0	0	0		24	F
1989-10-25		1	278370	278831	461	290	94	0	0		24	F
1989-10-25		15	205084	205424	340	220	94	0	0		24	F
1989-10-25		800	761302	761358	56	0	0	0	0		0	F
1989-10-25		900	343679	343758	79	0	0	0	0		0	F
1989-10-27		1	278831	279641	810	280	92	0	0		48	F
1989-10-27		15	205424	206018	594	220	98	0	0		48	F
1989-10-27		800	761358	761470	112	0	0	0	0		48	F
1989-10-27		900	343758	343932	174	0	0	0	0		48	F
1989-10-30		1	279641	280896	1255	290	90	0	0		72	F
1989-10-30		3	476902	476902	0	150	80	0	0		24	F
1989-10-30		20	669835	670028	193	170	80	0	0		0	F
1989-10-30		900	343932	344362	430	0	0	0	0		96	F
1989-10-31		1	280896	280896	0	0	0	0	0		0	F
1989-10-31		3	476902	476902	0	0	0	0	0		0	F
1989-10-31		20	670028	670238	210	280	80	0	0		24	F
1989-10-31		800	761470	761740	270	0	0	0	0		96	F
1989-11-01		3	476902	477243	341	270	90	0	0		24	F
1989-11-01		20	670238	670467	229	150	70	0	0		24	F
1989-11-01		800	761740	761769	29	0	0	0	0		24	F
1989-11-01		900	344362	344405	43	0	0	0	0		24	F
1989-11-02		3	477243	477688	445	260	90	0	0		24	F
1989-11-02		20	670467	670673	206	140	78	0	0		24	F
1989-11-02		800	761769	761827	58	0	0	0	0		24	F
1989-11-02		900	344405	344495	90	0	0	0	0		24	F
1989-11-03		3	477688	478099	411	270	88	0	0		24	F
1989-11-03		20	670673	670933	260	150	65	0	0		24	F
1989-11-03		800	761827	761899	72	0	0	0	0		24	F
1989-11-03		900	344495	344607	112	0	0	0	0		24	F
1989-11-06		3	478099	479243	1144	270	88	0	0		72	F
1989-11-06		20	670933	671556	623	150	70	0	0		72	F
1989-11-06		800	761899	762062	163	150	70	0	0		24	F
1989-11-06		900	344607	344876	269	0	0	0	0		72	F
1989-11-07		3	479243	479613	370	270	88	0	0		24	F
1989-11-07		20	671556	671768	212	150	65	0	0		24	F
1989-11-07		800	762062	762110	48	0	0	0	0		24	F
1989-11-07		900	344876	344963	87	0	0	0	0		24	F
1989-11-08		3	479613	480037	424	280	88	0	0		24	F
1989-11-08		20	671768	672013	245	160	60	0	0		24	F
1989-11-08		800	762110	762190	80	0	0	0	0		24	F
1989-11-08		900	344963	345072	109	0	0	0	0		24	F
1989-11-09		3	480037	480389	352	260	88	0	0		24	F
1989-11-09		20	672013	672207	194	150	65	0	0		24	F
1989-11-09		800	762190	762245	55	0	0	0	0		24	F
1989-11-09		900	345072	345155	83	0	0	0	0		24	F
1989-11-13		3	480389	481960	1571	250	96	0	0		96	F
1989-11-13		20	672207	673097	890	170	70	0	0		96	F
1989-11-13		800	762245	762468	223	0	0	0	0		0	F
1989-11-13		900	345155	345493	338	0	0	0	0		96	F
1989-11-14		5	285261	285634	373	250	120	0	0		24	F
1989-11-14		19	138128	138486	358	270	118	0	0		24	F
1989-11-14		800	762468	762524	56	0	0	0	0		24	F
1989-11-14		900	345493	345579	86	0	0	0	0		24	F
1989-11-15		5	285634	286040	406	270	120	0	0		24	F
1989-11-15		19	138486	138893	407	280	90	0	0		24	F
1989-11-15		800	762524	762588	64	0	0	0	0		24	F
1989-11-15		900	345579	345681	102	280	90	0	0		24	F
1989-11-16		5	286040	286424	384	270	120	0	0		24	F
1989-11-16		19	138893	139350	457	280	90	0	0		24	F
1989-11-16		800	762588	762663	75	0	0	0	0		24	F
1989-11-16		900	345681	345805	124	0	0	0	0		24	F
1989-11-17		5	286424	286740	316	270	120	0	0		24	F
1989-11-17		19	139350	139703	353	280	88	0	0		24	F
1989-11-17		800	762663	762707	44	0	0	0	0		24	F
1989-11-17		900	345805	345870	65	0	0	0	0		24	F
1989-11-20		5	286740	287891	1151	260	130	0	0		72	F
1989-11-20		19	139703	140922	1219	270	88	0	0		72	F
1989-11-20		800	762707	762867	160	0	0	0	0		72	F
1989-11-20		900	345870	346113	243	0	0	0	0		72	F
1989-11-21		2	395495	395495	0	0	0	0	0		24	F
1989-11-21		800	762867	762920	53	0	0	0	0		24	F
1989-11-21		900	346113	346196	83	0	0	0	0		0	F
1989-11-27		2	395495	397430	1935	240	90	0	0		0	F
1989-11-27		7	283726	284488	762	270	80	0	0		48	F
1989-11-27		18	423961	425272	1311	150	84	0	0		0	F
1989-11-27		800	762920	763267	347	0	0	0	0		0	F
1989-11-27		900	346196	346691	495	0	0	0	0		0	F
1989-11-30		1	280896	282170	1274	300	84	0	0		72	F
1989-11-30		16	0	582	582	0	78	0	0		72	F
1989-11-30		800	763267	763460	193	0	0	0	0		72	F
1989-11-30		900	346691	346947	256	0	0	0	0		0	F
1989-12-01		1	282170	282592	422	270	94	0	0		24	F
1989-12-01		16	582	776	194	0	0	0	0		24	F
1989-12-01		800	763460	763529	69	0	0	0	0		24	F
1989-12-01		900	346947	347038	91	0	0	0	0		24	F
1989-12-03		1	282592	283926	1334	300	84	0	0		72	F
1989-12-04		16	776	1328	552	0	78	0	0		72	F
1989-12-04		800	763529	763686	157	0	0	0	0		72	F
1989-12-04		900	347038	347282	244	0	0	0	0		72	F
1989-12-05		3	481960	482356	396	280	80	0	0		24	F
1989-12-05		15	206018	206024	6	0	0	0	0		0	F
1989-12-05		800	763686	763735	49	0	0	0	0		24	F
1989-12-05		900	347282	347360	78	0	0	0	0		24	F
1989-12-06		3	482356	482771	415	280	80	0	0		24	F
1989-12-06		12	320559	320807	248	170	80	0	0		24	F
1989-12-06		800	763735	763793	58	170	80	0	0		24	F
1989-12-06		900	347360	347456	96	0	0	0	0		24	F
1989-12-07		3	482771	483183	412	280	80	0	0		24	F
1989-12-07		12	320807	321049	242	170	80	0	0		24	F
1989-12-07		800	763793	763859	66	0	0	0	0		24	F
1989-12-07		900	347456	347546	90	0	0	0	0		24	F
1989-12-08		3	483183	483611	428	290	80	0	0		24	F
1989-12-08		12	321049	321308	259	170	80	0	0		24	F
1989-12-08		800	763859	763913	54	0	0	0	0		24	F
1989-12-08		900	347546	347640	94	0	0	0	0		24	F
1989-12-11		3	483611	484859	1248	270	90	0	0		72	F
1989-12-11		12	321308	322038	730	160	80	0	0		72	F
1989-12-11		800	763913	764121	208	0	0	0	0		24	F
1989-12-11		900	347640	347911	271	0	0	0	0		72	F
1989-12-12		5	287891	288268	377	270	115	0	0		24	F
1989-12-12		20	673097	673298	201	150	85	0	0		24	F
1989-12-12		900	347911	347999	88	0	0	0	0		24	F
1989-12-13		3	484859	484859	0	0	0	0	0		0	F
1989-12-13		5	288268	288658	390	270	115	0	0		24	F
1989-12-13		20	673298	673508	210	170	85	0	0		24	F
1989-12-13		800	764121	764178	57	0	0	0	0		24	F
1989-12-13		900	347999	348084	85	0	0	0	0		24	F
1989-12-14		5	288658	289090	432	270	110	0	0		24	F
1989-12-14		20	673508	673736	228	170	80	0	0		24	F
1989-12-14		800	764178	764246	68	170	80	0	0		24	F
1989-12-14		900	348084	348181	97	170	80	0	0		24	F
1989-12-15		5	289090	289445	355	280	115	0	0		24	F
1989-12-15		20	673736	673938	202	170	80	0	0		24	F
1989-12-15		800	764246	764298	52	0	0	0	0		24	F
1989-12-15		900	348181	348270	89	0	0	0	0		24	F
1989-12-18		5	289445	290598	1153	270	112	0	0		72	F
1989-12-18		20	673938	674569	631	150	90	0	0		72	F
1989-12-18		800	764298	764434	136	0	0	0	0		72	F
1989-12-18		900	348270	348475	205	0	0	0	0		24	F
1989-12-19		2	397430	397487	57	270	80	0	0		8	F
1989-12-19		18	425272	425535	263	150	90	0	0		24	F
1989-12-19		800	764434	764503	69	0	0	0	0		24	F
1989-12-19		900	348475	348550	75	0	0	0	0		24	F
1989-12-20		2	397487	397829	342	250	92	0	0		24	F
1989-12-20		18	425535	425733	198	170	88	0	0		24	F
1989-12-20		800	764503	764550	47	0	0	0	0		24	F
1989-12-20		900	348550	348620	70	0	0	0	0		24	F
1989-12-21		2	397829	398194	365	280	80	0	0		24	F
1989-12-21		6	256694	256694	0	280	0	0	0		0	F
1989-12-21		18	425733	425951	218	150	85	0	0		24	F
1989-12-21		800	764550	764693	143	0	0	0	0		24	F
1989-12-21		900	348620	348689	69	0	0	0	0		24	F
1989-12-22		2	398194	398611	417	270	85	0	0		24	F
1989-12-22		7	284488	284848	360	260	0	0	0		24	F
1989-12-22		18	425951	426176	225	160	90	0	0		20	F
1989-12-22		21	1698	2167	469	260	140	0	0		24	F
1989-12-22		800	764693	764747	54	0	0	0	0		24	F
1989-12-22		900	348689	348782	93	0	0	0	0		24	F
1989-12-23		2	398611	399043	432	260	90	0	0		24	F
1989-12-23		6	256694	257139	445	280	0	0	0		24	F
1989-12-23		7	284848	285269	421	270	0	0	0		24	F
1989-12-23		18	426176	426427	251	180	90	0	0		24	F
1989-12-23		800	764747	764747	0	0	0	0	0		0	F
1989-12-23		900	348782	348881	99	0	0	0	0		24	F
1989-12-24		2	399043	399358	315	250	80	0	0		24	F
1989-12-24		6	257139	257466	327	260	0	0	0		24	F
1989-12-24		7	285269	285598	329	260	0	0	0		24	F
1989-12-24		18	426427	426623	196	160	98	0	0		24	F
1989-12-24		21	2167	2504	337	280	140	0	0		24	F
1989-12-24		800	764747	764755	8	0	0	0	0		0	F
1989-12-24		900	348881	348947	66	0	0	0	0		0	F
1989-12-25		2	399358	399734	376	260	80	0	0		24	F
1989-12-25		6	257466	257853	387	270	0	0	0		24	F
1989-12-25		7	285598	285949	351	260	0	0	0		24	F
1989-12-25		8	219738	219738	0	290	90	0	0		0	F
1989-12-25		18	426623	426833	210	170	90	0	0		24	F
1989-12-25		800	764755	764755	0	0	0	0	0		0	F
1989-12-25		900	348947	349021	74	0	0	0	0		0	F
1989-12-26		2	399734	400126	392	260	80	0	0		24	F
1989-12-26		4	271092	271092	0	0	0	0	0		12	F
1989-12-26		6	257853	258256	403	280	0	0	0		24	F
1989-12-26		7	285949	286377	428	260	0	0	0		24	F
1989-12-26		11	206553	206553	0	0	0	0	0		12	F
1989-12-26		12	322038	322265	227	180	60	0	0		24	F
1989-12-26		15	206024	206305	281	190	170	0	0		24	F
1989-12-26		18	426833	427078	245	170	90	0	0		24	F
1989-12-26		21	2504	3301	797	280	140	0	0		48	F
1989-12-26		800	764755	764788	33	0	0	0	0		0	F
1989-12-26		900	349021	349103	82	0	0	0	0		0	F
1989-12-27		1	283926	284324	398	300	92	0	0		24	F
1989-12-27		2	400126	400325	199	0	0	0	0		12	F
1989-12-27		3	484973	484973	0	0	0	0	0		12	F
1989-12-27		5	290598	290813	215	0	0	0	0		12	F
1989-12-27		6	258256	258503	247	0	0	0	0		12	F
1989-12-27		7	286377	286733	356	270	0	0	0		24	F
1989-12-27		8	219738	220100	362	290	80	0	0		24	F
1989-12-27		12	322265	322400	135	0	0	0	0		12	F
1989-12-27		13	31453	31592	139	0	0	0	0		12	F
1989-12-27		15	206305	206483	178	0	0	0	0		12	F
1989-12-27		16	1328	1700	372	0	0	0	0		24	F
1989-12-27		18	427078	427201	123	0	0	0	0		12	F
1989-12-27		19	140922	140968	46	0	0	0	0		4	F
1989-12-27		20	674569	674691	122	0	0	0	0		12	F
1989-12-27		21	3301	3542	241	0	0	0	0		12	F
1989-12-27		23	193387	193495	108	0	0	0	0		12	F
1989-12-27		800	764788	764836	48	0	0	0	0		24	F
1989-12-27		900	349103	349184	81	0	0	0	0		24	F
1989-12-28		1	284324	284773	449	310	75	0	0		24	F
1989-12-28		7	286733	287065	332	270	0	0	0		24	F
1989-12-28		8	220100	220511	411	0	74	0	0		24	F
1989-12-28		800	764836	764889	53	0	0	0	0		24	F
1989-12-28		900	349184	349268	84	0	0	0	0		24	F
1989-12-29		1	284773	285232	459	300	90	0	0		24	F
1989-12-29		16	0	194	194	0	70	0	0		24	F
1989-12-29		800	764889	764943	54	0	0	0	0		24	F
1989-12-29		900	349268	349358	90	0	0	0	0		0	F
1989-12-31		1	285232	286054	822	280	80	0	0		24	F
1989-12-31		16	0	194	194	0	0	0	0		24	F
1989-12-31		800	764943	765033	90	0	0	0	0		0	F
1989-12-31		900	349358	349508	150	0	0	0	0		0	F
1990-01-01		1	286054	286452	398	0	0	0	0		24	F
1990-01-01		16	194	388	194	0	0	0	0		24	F
1990-01-02		1	286454	286851	397	270	88	0	0		24	F
1990-01-03		16	388	582	194	194	0	0	0		72	F
1990-01-04		1	286851	286851	0	0	0	0	0		0	F
1990-01-04		3	484973	485212	239	200	100	0	0		24	F
1990-01-04		15	206483	206793	310	240	160	0	0		24	F
1990-01-04		800	764889	765239	350	0	0	0	0		0	F
1990-01-04		900	349268	349836	568	0	0	0	0		0	F
1990-01-05		3	485212	485499	287	200	100	0	0		24	F
1990-01-05		15	206793	207122	329	220	160	0	0		24	F
1990-01-05		800	765239	765296	57	0	0	0	0		24	F
1990-01-05		900	349836	349928	92	0	0	0	0		24	F
1990-01-06		3	485499	485865	366	0	0	0	0		24	F
1990-01-06		15	207122	207344	222	0	0	0	0		0	F
1990-01-07		3	485865	486231	366	0	0	0	0		24	F
1990-01-07		15	207344	207566	222	0	0	0	0		0	F
1990-01-08		3	486231	486598	367	280	80	0	0		24	F
1990-01-08		8	220511	220511	0	0	0	0	0		0	F
1990-01-08		12	322400	322400	0	0	0	0	0		0	F
1990-01-08		15	207566	207787	221	260	100	0	0		72	F
1990-01-08		800	765296	765454	158	0	0	0	0		72	F
1990-01-08		900	349928	350191	263	0	0	0	0		72	F
1990-01-09		8	220511	220899	388	290	98	0	0		24	F
1990-01-09		12	322400	322641	241	180	60	0	0		24	F
1990-01-09		800	765454	765504	50	0	0	0	0		0	F
1990-01-09		900	350191	350267	76	0	0	0	0		0	F
1990-01-10		5	290813	291190	377	270	100	0	0		24	F
1990-01-10		8	220899	221388	489	270	80	0	0		24	F
1990-01-10		12	322641	322939	298	200	60	0	0		24	F
1990-01-10		800	765504	765577	73	0	0	0	0		24	F
1990-01-10		900	350267	350388	121	0	0	0	0		24	F
1990-01-11		5	290813	291190	377	270	100	0	0		12	F
1990-01-11		8	221388	221776	388	280	80	0	0		24	F
1990-01-11		12	322939	323175	236	200	60	0	0		24	F
1990-01-11		800	765577	765627	50	0	0	0	0		0	F
1990-01-11		900	350388	350468	80	0	0	0	0		0	F
1990-01-12		12	323175	323414	239	170	60	0	0		24	F
1990-01-12		800	765627	765677	50	0	0	0	0		24	F
1990-01-13		5	291190	291950	760	250	115	0	0		24	F
1990-01-13		12	323414	323470	56	170	60	0	0		24	F
1990-01-13		800	765677	765728	51	0	0	0	0		24	F
1990-01-13		900	350468	350641	173	0	0	0	0		24	F
1990-01-14		5	291950	292328	378	250	115	0	0		0	F
1990-01-14		12	323470	323717	247	190	65	0	0		24	F
1990-01-14		800	765728	765771	43	0	0	0	0		24	F
1990-01-14		900	350641	350714	73	0	0	0	0		24	F
1990-01-15		5	292328	292685	357	270	110	0	0		9.5	F
1990-01-15		12	323717	323935	218	170	60	0	0		24	F
1990-01-15		800	765771	765809	38	0	0	0	0		0	F
1990-01-15		900	350714	350783	69	0	0	0	0		24	F
1990-01-16		2	400325	400406	81	280	90	0	0		8	F
1990-01-16		20	674691	674900	209	150	80	0	0		24	F
1990-01-16		800	765809	765856	47	0	0	0	0		0	F
1990-01-16		900	350783	350858	75	0	0	0	0		0	F
1990-01-17		2	400406	400808	402	270	90	0	0		24	F
1990-01-17		20	674900	675124	224	170	80	0	0		24	F
1990-01-17		800	765856	765911	55	0	0	0	0		0	F
1990-01-17		900	350858	350952	94	0	0	0	0		24	F
1990-01-18		2	400808	401165	357	260	90	0	0		24	F
1990-01-18		20	675124	675329	205	150	80	0	0		24	F
1990-01-18		800	765911	765971	60	0	0	0	0		0	F
1990-01-18		900	350952	351032	80	0	0	0	0		0	F
1990-01-19		2	401165	401544	379	270	90	0	0		24	F
1990-01-19		20	675329	675544	215	160	80	0	0		24	F
1990-01-19		800	765971	766031	60	0	0	0	0		0	F
1990-01-19		900	351032	351112	80	0	0	0	0		0	F
1990-01-20		2	401544	401980	436	250	80	0	0		24	F
1990-01-20		20	675544	675786	242	200	80	0	0		24	F
1990-01-20		800	766031	766091	60	0	0	0	0		24	F
1990-01-20		900	351112	351192	80	0	0	0	0		24	F
1990-01-21		2	401980	402318	338	250	95	0	0		24	F
1990-01-21		20	675786	675972	186	150	80	0	0		24	F
1990-01-22		2	402318	402689	371	270	90	0	0		24	F
1990-01-22		20	675972	676191	219	170	80	0	0		24	F
1990-01-22		800	766091	766199	108	0	0	0	0		48	F
1990-01-22		900	351192	351364	172	0	0	0	0		48	F
1990-01-23		1	286851	287530	679	300	80	0	0		24	F
1990-01-23		18	427201	427421	220	160	65	0	0		24	F
1990-01-23		800	766199	766251	52	0	0	0	0		24	F
1990-01-23		900	351364	351436	72	0	0	0	0		24	F
1990-01-24		1	287530	287981	451	300	80	0	0		24	F
1990-01-24		18	427421	427647	226	160	80	0	0		24	F
1990-01-24		900	351436	351525	89	0	0	0	0		24	F
1990-01-25		1	287981	288425	444	300	80	0	0		24	F
1990-01-25		18	427647	427871	224	160	80	0	0		24	F
1990-01-25		800	766310	766368	58	0	0	0	0		24	F
1990-01-25		900	351525	351610	85	0	0	0	0		24	F
1990-01-26		1	288425	288833	408	310	80	0	0		24	F
1990-01-26		18	427871	428098	227	160	80	0	0		24	F
1990-01-26		800	766368	766428	60	0	0	0	0		24	F
1990-01-26		900	351610	351700	90	0	0	0	0		24	F
1990-01-27		1	288833	289408	575	300	82	0	0		24	F
1990-01-27		18	428098	428376	278	180	90	0	0		24	F
1990-01-27		800	766428	766488	60	0	0	0	0		0	F
1990-01-27		900	351700	351789	89	0	0	0	0		0	F
1990-01-28		1	289408	289754	346	300	82	0	0		24	F
1990-01-28		18	428376	428551	175	150	80	0	0		24	F
1990-01-28		800	766488	766537	49	0	0	0	0		24	F
1990-01-28		900	351789	351864	75	0	0	0	0		24	F
1990-01-29		1	289754	290212	458	300	86	0	0		24	F
1990-01-29		18	428551	428778	227	160	90	0	0		24	F
1990-01-29		800	766537	766589	52	0	0	0	0		24	F
1990-01-29		900	351864	351945	81	0	0	0	0		24	F
1990-01-30		3	486598	486980	382	280	80	0	0		24	F
1990-01-30		16	582	776	194	135	80	0	0		24	F
1990-01-30		800	766589	766647	58	0	0	0	0		0	F
1990-01-30		900	351945	352027	82	0	0	0	0		0	F
1990-01-31		3	486980	487411	431	280	80	0	0		24	F
1990-01-31		16	776	970	194	135	80	0	0		24	F
1990-01-31		800	766647	766714	67	0	0	0	0		24	F
1990-01-31		900	352027	352118	91	0	0	0	0		24	F
1990-02-01		3	487411	487777	366	280	80	0	0		24	F
1990-02-01		16	970	1164	194	0	80	0	0		24	F
1990-02-01		800	766714	766774	60	0	0	0	0		24	F
1990-02-01		900	352118	352198	80	0	0	0	0		24	F
1990-02-02		3	487777	488172	395	280	80	0	0		24	F
1990-02-02		16	1164	1358	194	0	80	0	0		24	F
1990-02-02		800	766774	766823	49	0	0	0	0		24	F
1990-02-02		900	352198	352279	81	0	0	0	0		24	F
1990-02-03		5	292685	293111	426	200	125	0	0		24	F
1990-02-03		16	1358	1553	195	0	80	0	0		24	F
1990-02-03		800	766823	766872	49	0	0	0	0		24	F
1990-02-03		900	352279	352373	94	0	0	0	0		24	F
1990-02-04		5	293111	293439	328	200	125	0	0		24	F
1990-02-04		16	1553	1747	194	0	80	0	0		24	F
1990-02-04		800	766872	766920	48	0	0	0	0		24	F
1990-02-04		900	352373	352427	54	0	0	0	0		24	F
1990-02-05		5	293439	293861	422	240	120	0	0		26.5	F
1990-02-05		16	1747	1962	215	0	80	0	0		26.5	F
1990-02-05		800	766564	766624	60	0	0	0	0		0	F
1990-02-05		900	352427	352525	98	0	0	0	0		0	F
1990-02-06		5	293861	294184	323	260	120	0	0		24	F
1990-02-06		15	207787	207873	86	240	160	0	0		24	F
1990-02-06		800	766624	767106	482	0	0	0	0		24	F
1990-02-06		900	352525	352595	70	0	0	0	0		0	F
1990-02-07		5	294184	294577	393	250	120	0	0		24	F
1990-02-07		15	207873	207997	124	0	0	0	0		0	F
1990-02-07		900	352595	352695	100	0	0	0	0		24	F
1990-02-08		5	294577	294928	351	210	120	0	0		24	F
1990-02-08		12	323935	324179	244	160	95	0	0		24	F
1990-02-08		800	767106	767260	154	0	0	0	0		0	F
1990-02-08		900	352695	352773	78	0	0	0	0		0	F
1990-02-09		5	294928	295296	368	210	120	0	0		24	F
1990-02-09		12	324179	324411	232	160	95	0	0		24	F
1990-02-09		800	767260	767337	77	0	0	0	0		24	F
1990-02-09		900	352773	352856	83	0	0	0	0		24	F
1990-02-10		5	295296	295664	368	210	120	0	0		24	F
1990-02-10		12	324411	324653	242	160	95	0	0		24	F
1990-02-10		800	767337	767414	77	0	0	0	0		24	F
1990-02-10		900	352856	352939	83	0	0	0	0		24	F
1990-02-11		5	295664	296086	422	280	110	0	0		24	F
1990-02-11		12	324653	324904	251	120	60	0	0		24	F
1990-02-11		800	767414	767488	74	0	0	0	0		24	F
1990-02-11		900	352939	353015	76	0	0	0	0		24	F
1990-02-12		5	296086	296416	330	280	90	0	0		24	F
1990-02-12		12	324904	325119	215	180	90	0	0		24	F
1990-02-12		800	767488	767545	57	0	0	0	0		24	F
1990-02-12		900	353015	353084	69	0	0	0	0		24	F
1990-02-13		2	402689	402556	-133	250	100	0	0		24	F
1990-02-13		15	207997	208307	310	210	80	0	0		24	F
1990-02-13		800	767545	767614	69	0	0	0	0		24	F
1990-02-13		900	353084	353164	80	0	0	0	0		24	F
1990-02-14		2	402556	402906	350	240	100	0	0		24	F
1990-02-14		15	208307	208610	303	210	75	0	0		24	F
1990-02-14		800	767614	767703	89	0	0	0	0		24	F
1990-02-14		900	353164	353258	94	0	0	0	0		24	F
1990-02-15		2	402906	403280	374	250	100	0	0		24	F
1990-02-15		15	208610	208934	324	200	80	0	0		24	F
1990-02-15		800	767703	767792	89	0	0	0	0		24	F
1990-02-15		900	353258	353352	94	0	0	0	0		24	F
1990-02-16		2	403280	403669	389	270	80	0	0		24	F
1990-02-16		15	208934	209238	304	220	80	0	0		24	F
1990-02-16		800	767792	767861	69	0	0	0	0		24	F
1990-02-16		900	353352	353432	80	0	0	0	0		24	F
1990-02-17		2	403669	404047	378	250	78	0	0		24	F
1990-02-17		15	209238	209518	280	225	78	0	0		24	F
1990-02-17		800	767861	767985	124	0	0	0	0		24	F
1990-02-17		900	353432	353485	53	0	0	0	0		24	F
1990-02-18		2	404047	404461	414	275	84	0	0		24	F
1990-02-18		15	209518	209837	319	200	80	0	0		24	F
1990-02-18		800	767985	768100	115	0	0	0	0		24	F
1990-02-18		900	353485	353550	65	0	0	0	0		24	F
1990-02-19		2	404461	404841	380	0	0	0	0		24	F
1990-02-19		15	209837	210139	302	0	0	0	0		24	F
1990-02-19		800	768100	768409	309	0	0	0	0		0	F
1990-02-19		900	353550	353611	61	0	0	0	0		0	F
1990-02-20		2	404841	405213	372	240	100	0	0		24	F
1990-02-20		15	210139	210430	291	210	85	0	0		24	F
1990-02-20		800	768409	768317	-92	0	0	0	0		24	F
1990-02-20		900	353611	353677	66	0	0	0	0		24	F
1990-02-21		1	290212	290668	456	320	80	0	0		24	F
1990-02-21		20	676191	676424	233	160	55	0	0		24	F
1990-02-21		800	768317	768433	116	0	0	0	0		24	F
1990-02-21		900	353677	353761	84	0	0	0	0		24	F
1990-02-22		1	290668	291095	427	290	100	0	0		24	F
1990-02-22		20	676424	676654	230	160	50	0	0		24	F
1990-02-22		800	768433	768533	100	0	0	0	0		24	F
1990-02-22		900	353761	353845	84	0	0	0	0		24	F
1990-02-23		1	291095	291524	429	320	80	0	0		24	F
1990-02-23		20	676654	676893	239	160	50	0	0		24	F
1990-02-23		800	768533	768633	100	0	0	0	0		24	F
1990-02-23		900	353845	353929	84	0	0	0	0		24	F
1990-02-24		1	291524	291952	428	225	110	0	0		24	F
1990-02-24		20	676893	677125	232	200	55	0	0		24	F
1990-02-24		800	768633	768733	100	0	0	0	0		24	F
1990-02-24		900	353929	354013	84	0	0	0	0		24	F
1990-02-25		1	291952	292345	393	250	102	0	0		24	F
1990-02-25		20	677125	677352	227	225	50	0	0		24	F
1990-02-25		800	768733	768803	70	0	0	0	0		24	F
1990-02-25		900	354013	354113	100	0	0	0	0		24	F
1990-02-26		1	292345	292762	417	280	96	0	0		24	F
1990-02-26		20	677352	677586	234	220	60	0	0		24	F
1990-02-26		800	768803	768987	184	0	0	0	0		24	F
1990-02-26		900	354113	354155	42	0	0	0	0		24	F
1990-02-27		3	488172	488574	402	280	75	0	0		24	F
1990-02-27		20	677586	677861	275	200	60	0	0		28	F
1990-02-27		21	3542	3804	262	190	100	0	0		24	F
1990-02-27		800	768987	769095	108	0	0	0	0		24	F
1990-02-27		900	354155	354218	63	0	0	0	0		24	F
1990-02-28		3	488574	488985	411	300	70	0	0		24	F
1990-02-28		20	677861	678041	180	160	60	0	0		24	F
1990-02-28		21	3804	4067	263	190	95	0	0		24	F
1990-02-28		800	769095	769179	84	0	0	0	0		24	F
1990-02-28		900	354218	354288	70	0	0	0	0		24	F
1990-03-01		3	488985	489447	462	280	80	0	0		26	F
1990-03-01		20	678041	678286	245	160	70	0	0		26	F
1990-03-01		21	4067	4371	304	190	95	0	0		26	F
1990-03-01		800	769179	769259	80	0	0	0	0		26	F
1990-03-01		900	354288	354348	60	0	0	0	0		26	F
1990-03-02		3	489447	489810	363	270	80	0	0		22	F
1990-03-02		20	678286	678494	208	160	60	0	0		22	F
1990-03-02		21	4371	4612	241	190	80	0	0		22	F
1990-03-02		800	769259	769401	142	0	0	0	0		22	F
1990-03-02		900	354348	354457	109	0	0	0	0		22	F
1990-03-03		3	489810	490221	411	225	80	0	0		24	F
1990-03-03		20	678494	678719	225	200	65	0	0		24	F
1990-03-03		21	4612	4902	290	200	80	0	0		24	F
1990-03-03		800	769401	769507	106	0	0	0	0		24	F
1990-03-03		900	354457	354536	79	0	0	0	0		24	F
1990-03-04		3	490221	490603	382	250	80	0	0		24	F
1990-03-04		20	678719	678934	215	225	60	0	0		24	F
1990-03-04		21	4902	5167	265	200	80	0	0		24	F
1990-03-04		800	769507	769605	98	0	0	0	0		24	F
1990-03-04		900	354536	354594	58	0	0	0	0		24	F
1990-03-05		3	490603	491035	432	250	90	0	0		24	F
1990-03-05		20	678934	679181	247	160	80	0	0		24	F
1990-03-05		21	5167	5481	314	180	80	0	0		24	F
1990-03-05		800	769605	769726	121	0	0	0	0		24	F
1990-03-05		900	354594	354681	87	0	0	0	0		24	F
1990-03-06		5	296416	296801	385	260	90	0	0		23	F
1990-03-06		18	428778	428990	212	160	80	0	0		23	F
1990-03-06		800	769726	769826	100	0	0	0	0		24	F
1990-03-06		900	354681	354751	70	0	0	0	0		24	F
1990-03-07		5	296801	297176	375	230	100	0	0		24	F
1990-03-07		18	428990	429208	218	160	85	0	0		24	F
1990-03-07		800	769826	769921	95	0	0	0	0		24	F
1990-03-07		900	354751	354819	68	0	0	0	0		24	F
1990-03-08		5	297176	297574	398	270	100	0	0		24	F
1990-03-08		18	429208	429439	231	160	85	0	0		24	F
1990-03-08		800	769921	770038	117	0	0	0	0		24	F
1990-03-08		900	354819	354904	85	0	0	0	0		24	F
1990-03-09		5	297574	297981	407	270	100	0	0		24	F
1990-03-09		18	429439	429668	229	160	85	0	0		24	F
1990-03-09		800	770038	770162	124	0	0	0	0		24	F
1990-03-09		900	354904	354988	84	0	0	0	0		24	F
1990-03-10		5	297981	298353	372	180	100	0	0		24	F
1990-03-10		18	429668	429889	221	230	82	0	0		24	F
1990-03-10		800	770162	770249	87	0	0	0	0		24	F
1990-03-10		900	354988	355073	85	0	0	0	0		24	F
1990-03-11		5	298353	298610	257	0	0	0	0		0	F
1990-03-11		18	429889	429967	78	0	0	0	0		0	F
1990-03-11		800	770249	770336	87	0	0	0	0		0	F
1990-03-11		900	355073	355158	85	0	0	0	0		24	F
1990-03-12		5	298610	298610	0	0	0	0	0		0	F
1990-03-12		18	429967	429967	0	0	0	0	0		0	F
1990-03-12		800	770336	770426	90	0	0	0	0		24	F
1990-03-12		900	355158	355228	70	0	0	0	0		24	F
1990-03-13		2	405213	405379	166	270	80	0	0		24	F
1990-03-13		16	1962	2156	194	135	55	0	0		24	F
1990-03-13		800	770426	770510	84	0	0	0	0		24	F
1990-03-13		900	355228	355298	70	0	0	0	0		24	F
1990-03-14		2	405379	405517	138	0	0	0	0		18	F
1990-03-14		16	2156	2350	194	135	55	0	0		24	F
1990-03-14		800	770510	770594	84	0	0	0	0		24	F
1990-03-14		900	355298	355358	60	0	0	0	0		24	F
1990-03-15		2	405517	405916	399	270	80	0	0		24	F
1990-03-15		16	2350	2544	194	194	80	0	0		24	F
1990-03-15		800	770594	770678	84	0	0	0	0		24	F
1990-03-15		900	355358	355418	60	0	0	0	0		24	F
1990-03-16		2	405916	406315	399	270	80	0	0		24	F
1990-03-16		16	2544	2738	194	0	80	0	0		24	F
1990-03-16		800	770678	770762	84	0	0	0	0		24	F
1990-03-16		900	355418	355478	60	0	0	0	0		24	F
1990-03-17		2	406315	406765	450	200	85	0	0		24	F
1990-03-17		16	2738	2932	194	0	80	0	0		24	F
1990-03-17		800	770762	771038	276	0	0	0	0		24	F
1990-03-17		900	355478	355610	132	0	0	0	0		24	F
1990-03-18		2	406765	407123	358	275	80	0	0		24	F
1990-03-18		16	2932	3126	194	0	80	0	0		24	F
1990-03-18		800	771038	771130	92	0	0	0	0		24	F
1990-03-18		900	355610	355661	51	0	0	0	0		24	F
1990-03-19		2	407123	407500	377	280	80	0	0		24	F
1990-03-19		16	0	194	194	0	80	0	0		24	F
1990-03-19		800	771130	771249	119	0	0	0	0		24	F
1990-03-19		900	355661	355735	74	0	0	0	0		24	F
1990-03-20		1	292762	293291	529	290	80	0	0		25	F
1990-03-20		15	210430	210759	329	220	80	0	0		25	F
1990-03-20		800	771249	771377	128	0	0	0	0		24	F
1990-03-20		900	355735	355818	83	0	0	0	0		24	F
1990-03-21		1	293291	293706	415	300	72	0	0		24	F
1990-03-21		15	210759	211039	280	210	70	0	0		24	F
1990-03-21		800	771377	771472	95	0	0	0	0		24	F
1990-03-21		900	355818	355881	63	0	0	0	0		24	F
1990-03-22		1	293706	294157	451	280	90	0	0		24	F
1990-03-22		15	211039	211354	315	200	78	0	0		24	F
1990-03-22		800	771472	771593	121	0	0	0	0		24	F
1990-03-22		900	355881	355961	80	0	0	0	0		24	F
1990-03-23		1	294157	294614	457	300	90	0	0		24	F
1990-03-23		15	211354	211667	313	220	70	0	0		24	F
1990-03-23		800	771593	771717	124	0	0	0	0		24	F
1990-03-23		900	355961	356047	86	0	0	0	0		24	F
1990-03-24		1	294614	295052	438	275	85	0	0		24	F
1990-03-24		15	211667	211966	299	200	70	0	0		24	F
1990-03-24		800	771717	771826	109	0	0	0	0		24	F
1990-03-24		900	356047	356116	69	0	0	0	0		24	F
1990-03-25		1	295052	295548	496	300	89	0	0		24	F
1990-03-25		15	211966	212308	342	200	70	0	0		24	F
1990-03-25		800	771826	771953	127	0	0	0	0		24	F
1990-03-25		900	356116	356190	74	0	0	0	0		24	F
1990-03-26		1	295548	295959	411	290	90	0	0		24	F
1990-03-26		15	212308	212595	287	220	80	0	0		24	F
1990-03-26		800	771953	772066	113	0	0	0	0		24	F
1990-03-26		900	356190	356252	62	0	0	0	0		24	F
1990-03-27		3	491035	491465	430	290	68	0	0		24	F
1990-03-27		12	325119	325381	262	190	74	0	0		24	F
1990-03-27		800	772066	772175	109	0	0	0	0		24	F
1990-03-27		900	356252	356325	73	0	0	0	0		24	F
1990-03-28		3	491465	491867	402	300	74	0	0		24	F
1990-03-28		12	325381	325630	249	190	70	0	0		24	F
1990-03-28		800	772175	772259	84	0	0	0	0		24	F
1990-03-28		900	356325	356390	65	0	0	0	0		24	F
1990-03-29		3	491867	492284	417	290	74	0	0		24	F
1990-03-29		12	325630	325882	252	190	60	0	0		24	F
1990-03-29		800	772259	772343	84	0	0	0	0		24	F
1990-03-29		900	356390	356450	60	0	0	0	0		24	F
1990-03-30		3	492284	492725	441	300	80	0	0		24	F
1990-03-30		12	325882	326146	264	190	70	0	0		24	F
1990-03-30		800	772343	772453	110	0	0	0	0		24	F
1990-03-30		900	356450	356520	70	0	0	0	0		24	F
1990-03-31		3	492725	493138	413	200	56	0	0		24	F
1990-03-31		12	326146	326397	251	225	65	0	0		24	F
1990-03-31		800	772453	772563	110	0	0	0	0		24	F
1990-03-31		900	356520	356621	101	0	0	0	0		24	F
1990-04-01		3	493138	493589	451	275	74	0	0		24	F
1990-04-01		12	326397	326673	276	200	72	0	0		24	F
1990-04-01		800	772563	772744	181	0	0	0	0		24	F
1990-04-01		900	356621	356697	76	0	0	0	0		24	F
1990-04-02		3	493589	493967	378	280	80	0	0		24	F
1990-04-02		12	326673	326908	235	200	60	0	0		24	F
1990-04-02		800	772744	772834	90	0	0	0	0		24	F
1990-04-02		900	356697	356767	70	0	0	0	0		24	F
1990-04-03		5	298610	299082	472	250	110	0	0		24	F
1990-04-03		20	679181	679448	267	160	80	0	0		24	F
1990-04-03		800	772834	773002	168	0	0	0	0		24	F
1990-04-03		900	356767	356868	101	0	0	0	0		24	F
1990-04-04		5	299082	299383	301	260	100	0	0		24	F
1990-04-04		20	679448	679611	163	150	70	0	0		24	F
1990-04-04		800	773002	773088	86	0	0	0	0		24	F
1990-04-04		900	356868	356918	50	0	0	0	0		24	F
1990-04-05		5	299383	299776	393	260	110	0	0		24	F
1990-04-05		20	679611	679831	220	140	78	0	0		24	F
1990-04-05		800	773088	773212	124	0	0	0	0		24	F
1990-04-05		900	356918	356996	78	0	0	0	0		24	F
1990-04-06		5	299776	300200	424	260	110	0	0		24	F
1990-04-06		20	679831	680067	236	150	78	0	0		24	F
1990-04-06		800	773212	773347	135	0	0	0	0		24	F
1990-04-06		900	356996	357087	91	0	0	0	0		24	F
1990-04-07		5	300200	300594	394	200	110	0	0		24	F
1990-04-07		20	680067	680285	218	225	80	0	0		24	F
1990-04-07		800	773347	773464	117	0	0	0	0		24	F
1990-04-07		900	357087	357160	73	0	0	0	0		24	F
1990-04-08		5	300594	300935	341	225	100	0	0		24	F
1990-04-08		20	680285	680475	190	225	80	0	0		24	F
1990-04-08		800	773464	773558	94	0	0	0	0		24	F
1990-04-08		900	357160	357209	49	0	0	0	0		24	F
1990-04-09		5	300935	301358	423	280	104	0	0		24	F
1990-04-09		20	680475	680713	238	180	80	0	0		24	F
1990-04-09		800	773558	773699	141	0	0	0	0		24	F
1990-04-09		900	357209	357288	79	0	0	0	0		24	F
1990-04-10		2	407500	407637	137	270	84	0	0		23	F
1990-04-10		18	429967	430180	213	170	80	0	0		23	F
1990-04-10		800	773699	773800	101	0	0	0	0		24	F
1990-04-10		900	357288	357361	73	0	0	0	0		24	F
1990-04-11		2	407637	408044	407	270	86	0	0		24	F
1990-04-11		3	493967	494128	161	270	90	0	0		24	F
1990-04-11		18	430180	430407	227	170	80	0	0		24	F
1990-04-11		800	773800	773924	124	0	0	0	0		24	F
1990-04-11		900	357361	357443	82	0	0	0	0		24	F
1990-04-12		2	408044	408466	422	280	80	0	0		25	F
1990-04-12		18	430407	430644	237	170	80	0	0		25	F
1990-04-12		800	773924	774054	130	0	0	0	0		24	F
1990-04-12		900	357443	357528	85	0	0	0	0		24	F
1990-04-13		2	408466	408850	384	250	96	0	0		24	F
1990-04-13		18	430644	430860	216	150	70	0	0		24	F
1990-04-13		800	774054	774160	106	0	0	0	0		24	F
1990-04-13		900	357528	357598	70	0	0	0	0		24	F
1990-04-14		2	408850	409205	355	250	96	0	0		24	F
1990-04-14		18	430860	431077	217	150	70	0	0		24	F
1990-04-14		800	774160	774266	106	0	0	0	0		24	F
1990-04-14		900	357598	357668	70	0	0	0	0		24	F
1990-04-15		2	409205	409225	20	0	0	0	0		0	F
1990-04-15		18	431077	431305	228	150	70	0	0		24	F
1990-04-15		800	774266	774283	17	0	0	0	0		0	F
1990-04-15		900	357668	357737	69	0	0	0	0		24	F
1990-04-16		2	409225	409595	370	260	86	0	0		24	F
1990-04-16		18	431305	431545	240	160	80	0	0		24	F
1990-04-16		800	774283	774355	72	0	0	0	0		24	F
1990-04-16		900	357737	357821	84	0	0	0	0		24	F
1990-04-17		1	295959	296282	323	300	90	0	0		24	F
1990-04-17		15	212595	212768	173	260	80	0	0		16	F
1990-04-17		800	774355	774427	72	0	0	0	0		24	F
1990-04-17		900	357821	357905	84	0	0	0	0		24	F
1990-04-18		1	296282	296747	465	290	90	0	0		25	F
1990-04-18		15	212768	213103	335	220	80	0	0		25	F
1990-04-18		800	774427	774521	94	0	0	0	0		24	F
1990-04-18		900	357905	357977	72	0	0	0	0		24	F
1990-04-19		1	296747	297184	437	280	90	0	0		24	F
1990-04-19		15	213103	213372	269	230	80	0	0		16	F
1990-04-19		800	774521	774580	59	0	0	0	0		24	F
1990-04-19		900	357977	358088	111	0	0	0	0		24	F
1990-04-20		1	297184	297608	424	270	90	0	0		24	F
1990-04-20		15	213372	213595	223	240	80	0	0		16	F
1990-04-20		800	774580	774639	59	0	0	0	0		24	F
1990-04-20		900	358088	358199	111	0	0	0	0		24	F
1990-04-21		1	297608	298054	446	300	90	0	0		24	F
1990-04-21		15	213595	213918	323	250	85	0	0		24	F
1990-04-21		800	774639	774698	59	0	0	0	0		24	F
1990-04-21		900	358199	358310	111	0	0	0	0		24	F
1990-04-22		1	298054	298507	453	300	90	0	0		24	F
1990-04-22		15	213918	214232	314	220	80	0	0		24	F
1990-04-22		800	774698	774758	60	0	0	0	0		24	F
1990-04-22		900	358310	358410	100	0	0	0	0		24	F
1990-04-23		1	298507	299012	505	280	90	0	0		27.5	F
1990-04-23		15	214232	214604	372	260	80	0	0		28	F
1990-04-23		800	774758	774880	122	0	0	0	0		28	F
1990-04-23		900	358410	358428	18	0	0	0	0		28	F
1990-04-24		5	301358	301665	307	270	120	0	0		20	F
1990-04-24		12	326908	327175	267	180	60	0	0		20	F
1990-04-24		800	774880	774939	59	0	0	0	0		20	F
1990-04-24		900	358428	358494	66	0	0	0	0		20	F
1990-04-25		5	301665	302203	538	270	120	0	0		24	F
1990-04-25		12	327175	327370	195	170	60	0	0		24	F
1990-04-25		800	774939	775014	75	0	0	0	0		24	F
1990-04-25		900	358494	358577	83	0	0	0	0		24	F
1990-04-26		5	302203	302220	17	0	0	0	0		14	F
1990-04-26		12	327370	327629	259	170	60	0	0		24	F
1990-04-26		800	775014	775080	66	0	0	0	0		24	F
1990-04-26		900	358577	358636	59	0	0	0	0		24	F
1990-04-27		5	302220	302602	382	270	120	0	0		24	F
1990-04-27		12	327629	327885	256	170	60	0	0		24	F
1990-04-27		800	775080	775140	60	0	0	0	0		24	F
1990-04-27		900	358636	358716	80	0	0	0	0		24	F
1990-04-28		5	302602	303005	403	250	120	0	0		24	F
1990-04-28		12	327885	328146	261	150	65	0	0		24	F
1990-04-28		800	775140	775240	100	0	0	0	0		24	F
1990-04-28		900	358716	358833	117	0	0	0	0		24	F
1990-04-29		5	303005	303435	430	250	120	0	0		24	F
1990-04-29		12	328146	328437	291	150	65	0	0		24	F
1990-04-29		800	775240	775340	100	0	0	0	0		24	F
1990-04-29		900	358833	358933	100	0	0	0	0		24	F
1990-04-30		2	409595	409595	0	0	0	0	0		0	F
1990-04-30		5	303435	303770	335	250	108	0	0		24	F
1990-04-30		12	328437	328675	238	170	60	0	0		24	F
1990-04-30		800	775340	775372	32	0	0	0	0		24	F
1990-04-30		900	358933	358999	66	0	0	0	0		24	F
1990-05-01		2	409595	409625	30	260	100	0	0		24	F
1990-05-01		20	680713	680929	216	150	85	0	0		24	F
1990-05-01		800	775372	775441	69	0	0	0	0		24	F
1990-05-01		900	358999	359073	74	0	0	0	0		24	F
1990-05-02		2	409625	409957	332	260	98	0	0		24	F
1990-05-02		20	680929	681125	196	150	80	0	0		24	F
1990-05-02		800	775441	775517	76	0	0	0	0		24	F
1990-05-02		900	359073	359137	64	0	0	0	0		24	F
1990-05-03		2	409957	410327	370	260	98	0	0		24	F
1990-05-03		20	681125	681342	217	150	80	0	0		24	F
1990-05-03		800	775517	775601	84	0	0	0	0		24	F
1990-05-03		900	359137	359191	54	0	0	0	0		24	F
1990-05-04		2	410327	410702	375	260	98	0	0		24	F
1990-05-04		20	681342	681566	224	150	80	0	0		24	F
1990-05-04		800	775601	775691	90	0	0	0	0		24	F
1990-05-04		900	359191	359253	62	0	0	0	0		24	F
1990-05-05		2	410702	411065	363	250	98	0	0		24	F
1990-05-05		20	681566	681767	201	150	85	0	0		24	F
1990-05-05		800	775691	775731	40	0	0	0	0		24	F
1990-05-05		900	359253	359399	146	0	0	0	0		24	F
1990-05-06		2	411065	411454	389	250	104	0	0		24	F
1990-05-06		20	681767	681988	221	150	90	0	0		24	F
1990-05-06		800	775731	775787	56	0	0	0	0		24	F
1990-05-06		900	359399	359465	66	0	0	0	0		24	F
1990-05-07		2	411454	411848	394	250	96	0	0		27	F
1990-05-07		20	681988	682231	243	160	80	0	0		27	F
1990-05-07		800	775787	775941	154	0	0	0	0		27	F
1990-05-07		900	359465	359548	83	0	0	0	0		27	F
1990-05-08		1	299012	299375	363	300	105	0	0		20	F
1990-05-08		18	431545	431734	189	160	85	0	0		20	F
1990-05-08		800	775941	776057	116	0	0	0	0		20	F
1990-05-08		900	359548	359604	56	0	0	0	0		20	F
1990-05-09		1	299375	299815	440	290	96	0	0		24	F
1990-05-09		18	431734	431991	257	160	80	0	0		24	F
1990-05-09		800	776057	776144	87	0	0	0	0		24	F
1990-05-09		900	359604	359668	64	0	0	0	0		24	F
1990-05-10		1	299815	300221	406	280	100	0	0		24	F
1990-05-10		18	431991	432186	195	150	70	0	0		24	F
1990-05-10		800	776144	776347	203	0	0	0	0		24	F
1990-05-10		900	359668	359758	90	0	0	0	0		24	F
1990-05-11		18	432186	432425	239	160	70	0	0		24	F
1990-05-11		800	776347	776550	203	0	0	0	0		24	F
1990-05-11		900	359758	359846	88	0	0	0	0		24	F
1990-05-12		3	494128	494512	384	260	98	0	0		24	F
1990-05-12		18	432425	432651	226	160	65	0	0		24	F
1990-05-12		800	776550	776753	203	0	0	0	0		24	F
[truncated: 287,395 more rows]
